# Supplementary material for: Uberon, an integrative multi-species anatomy ontology
Source: Genome Biol. 2012 Jan 31;13(1):R5. doi: 10.1186/gb-2012-13-1-r5 (PMC3334586; doi:10.1186/gb-2012-13-1-r5)
Supplement: Additional file 1 — Supplemental Table 1. Table describing means of accessing the different Uberon sub-modules, available in different formats. [file gb-2012-13-1-r5-S1.XLSX]

## Sheet: Sheet1
OWL URL	OBO URL	Notes
Uberon release versions
http://purl.obolibrary.org/obo/uberon.owl	http://purl.obolibrary.org/obo/uberon.obo	full ontology with externally-referencing axioms removed (pre-reasoned)
http://purl.obolibrary.org/obo/uberon/basic.owl	http://purl.obolibrary.org/obo/uberon/basic.obo	simplified version of the ontology, with only is_a, part_of and develops_from relationships (pre-reasoned)
http://purl.obolibrary.org/obo/uberon/core.obo	http://purl.obolibrary.org/obo/uberon/core.owl	full ontology plus externally referencing axioms plus merged in subset of GO, CL, PRO, CHEBI and NCBITaxon (pre-reasoned)
http://purl.obolibrary.org/obo/uberon/merged.owl	http://purl.obolibrary.org/obo/uberon/merged.obo	full ontology plus externally referencing axioms left "dangling" (not pre-reasoned)
Multi-species modules		Each collector ontology imports the core ontology, bridging ontologies, and the individual species anatomy ontologies.
http://purl.obolibrary.org/obo/uberon/bridge/collected-metazoa.owl		all below, plus FBbt
http://purl.obolibrary.org/obo/uberon/bridge/collected-zfa-plus-mammal.owl		ZFA, MA, FMA
http://purl.obolibrary.org/obo/uberon/bridge/collected-vertebrate.owl		all below, plus TAO+ZFA
http://purl.obolibrary.org/obo/uberon/bridge/collected-tetrapod.owl		all below, plus AAO+XAO
http://purl.obolibrary.org/obo/uberon/bridge/collected-mammal.owl		MA+FMA, EMAPA+EHDAA2
http://purl.obolibrary.org/obo/uberon/bridge/collected-adult-mammal.owl		MA+FMA
Individual bridge modules		Bridge modules contain either SubClassOf or EquivalentClasses axioms connecting the generic Uberon class to a taxonomic subtype or equivalent in each scAO.
http://purl.obolibrary.org/obo/uberon/bridge/uberon-bridge-to-aao.owl	http://purl.obolibrary.org/obo/uberon/bridge/uberon-bridge-to-aao.obo
http://purl.obolibrary.org/obo/uberon/bridge/uberon-bridge-to-bila.owl	http://purl.obolibrary.org/obo/uberon/bridge/uberon-bridge-to-bila.obo
http://purl.obolibrary.org/obo/uberon/bridge/uberon-bridge-to-caro.owl	http://purl.obolibrary.org/obo/uberon/bridge/uberon-bridge-to-caro.obo
http://purl.obolibrary.org/obo/uberon/bridge/uberon-bridge-to-ehdaa2.owl	http://purl.obolibrary.org/obo/uberon/bridge/uberon-bridge-to-ehdaa2.obo
http://purl.obolibrary.org/obo/uberon/bridge/uberon-bridge-to-emapa.owl	http://purl.obolibrary.org/obo/uberon/bridge/uberon-bridge-to-emapa.obo
http://purl.obolibrary.org/obo/uberon/bridge/uberon-bridge-to-fbbt.owl	http://purl.obolibrary.org/obo/uberon/bridge/uberon-bridge-to-fbbt.obo
http://purl.obolibrary.org/obo/uberon/bridge/uberon-bridge-to-fma.owl	http://purl.obolibrary.org/obo/uberon/bridge/uberon-bridge-to-fma.obo
http://purl.obolibrary.org/obo/uberon/bridge/uberon-bridge-to-ma.owl	http://purl.obolibrary.org/obo/uberon/bridge/uberon-bridge-to-ma.obo
http://purl.obolibrary.org/obo/uberon/bridge/uberon-bridge-to-ncithesaurus.owl	http://purl.obolibrary.org/obo/uberon/bridge/uberon-bridge-to-ncithesaurus.obo
http://purl.obolibrary.org/obo/uberon/bridge/uberon-bridge-to-vao.owl	http://purl.obolibrary.org/obo/uberon/bridge/uberon-bridge-to-vao.obo
http://purl.obolibrary.org/obo/uberon/bridge/uberon-bridge-to-wbbt.owl	http://purl.obolibrary.org/obo/uberon/bridge/uberon-bridge-to-wbbt.obo
http://purl.obolibrary.org/obo/uberon/bridge/uberon-bridge-to-xao.owl	http://purl.obolibrary.org/obo/uberon/bridge/uberon-bridge-to-xao.obo
http://purl.obolibrary.org/obo/uberon/bridge/uberon-bridge-to-zfa.owl	http://purl.obolibrary.org/obo/uberon/bridge/uberon-bridge-to-zfa.obo
Composite multi-species ontologies		These merge individual species ontologies into the structure of Uberon
http://purl.obolibrary.org/obo/uberon/composite-vertebrate.owl	http://purl.obolibrary.org/obo/uberon/composite-vertebrate.obo
http://purl.obolibrary.org/obo/uberon/composite-metazoan.owl	http://purl.obolibrary.org/obo/uberon/composite-metazoan.obo
Basic Taxon Subsets		Subset of uberon consisting of only classes applicable to a clade
http://purl.obolibrary.org/obo/uberon/subsets/basic-amniote.owl	http://purl.obolibrary.org/obo/uberon/subsets/basic-amniote.obo
http://purl.obolibrary.org/obo/uberon/subsets/basic-aves.owl	http://purl.obolibrary.org/obo/uberon/subsets/basic-aves.obo
