# Supplementary material for: Uberon, an integrative multi-species anatomy ontology
Source: Genome Biol. 2012 Jan 31;13(1):R5. doi: 10.1186/gb-2012-13-1-r5 (PMC3334586; doi:10.1186/gb-2012-13-1-r5)
Supplement: Additional file 2 — Supplemental Table 2. Table with all relations used in Uberon, together with their definitions, IDs, and usage. [file gb-2012-13-1-r5-S2.XLSX]

## Sheet: Supplemental.table.2.relation_t
Relation	ID	property type	subPropertyOf	MacroExpansion	Definition	Uberon usage	Notes
adjacent_to		object property			x and y share a boundary	225
supplies	FMA:86003	object property			relation between an artery and the structure is supplies with blood.	29
anterior_to		object property			x anterior_to y iff x is further along the antero-posterior axis than y, towards the head. An antero-posterior axis is an axis that bisects an organism from head end to opposite end of body or tail	4
attached_to	FMA:85990	object property			none	30
branch_of	FMA:85994	object property	part_of		none	35
capable_of		object property		bearer_of some (realized_by only ?Y)	A relation between a material entity (such as a cell) and a process. This is a shortcut relation, translation rule for which is: capable_of P <-> bearer_of (some realized_by only P). Example: osteoclast capable of bone resorption.	62
coincides_with		object property	[finishes,starts]		Relation between occurrents, shares start and end boundaries.	12
continuous_with	FMA:85972	object property			x and y share a fiat boundary	80
develops_from	RO:0002202	object property			discussion ongoing	559
develops_from_part_of		object property			composition of the relations develops_from and part_of	4	develops_from o part_of
participates_in	BFO:0000056	object property			primitive BFO relation	3
develops_in	EHDAA2:develops_IN	object property			x develops_in y if x is located in x whilst x is developing	2
develops_into		object property			Inverse of develops_from	100
directly_preceded_by		object property	preceded_by		x directly preceded by y iff the end of y is the same as the start of x	7
spatially_disjoint_from		annotation property		has_part exactly 0 (part_of some ?Y)	A is spatially_disjoint_from B if they have no parts in common.	749
existence_ends_at		object property			c existence_ends_at e iff c exists_at e and not ( exists e2 : c exists_at e2 and e before e2).
existence_ends_before		object property			Relation between continuant c and occurrent s, such that every instance of c ceases to exist before s.
existence_ends_during	BFO:0000069	object property			Relation between continuant c and occurrent s, such that every instance of c ceases to exist during some s, if it does not die prematurely.
existence_ends_with		object property			Relation between continuant and occurrent, such that c ceases to exist at the end of p.	7
existence_starts_after		object property			Relation between continuant c and occurrent s, such that every instance of c comes into existing after some s has completed.
existence_starts_and_ends_during		object property	[existence_ends_during,existence_starts_during]		holds when both existence ends during and existence starts during hold	11
existence_starts_at		object property			c existence_starts_at e iff c exists_at e and not ( exists e2 : c exists_at e2 and e2 before e)
existence_starts_during	BFO:0000068	object property			Relation between continuant c and occurrent s, such that every instance of c comes into existing during some s.	1
existence_starts_with		object property			Relation between continuant and occurrent, such that c comes into existence at the start of p.	6
finishes	ncithesaurus:Finish	object property	part_of		Relation between occurrents, shares an end boundary with.	2
has_end		object property			primitive relation between a process and a time point marking the end of the process	2
has_part	BFO:0000051	object property			inverse of part_of	278
composed_primarily_of		object property	has_part		x composed_primarily_of y iff: more than half of the mass of x is made from parts of y	2
has_quality		object property			c has_quality q iff q bearer_of c and q is a quality	5
has_start		object property			primitive relation between a process and a time point marking the start of the process	1
location_of		object property			inverse of located_in	1
overlaps	RO:0002131	object property		has_part some (part_of some ?Y)	A overlaps B if they share some part in common.	60
part_of	BFO:0000050	object property			primitive	5234
has_function_in		object property			A relation between a material entity (such as a tissue and a process. This is a shortcut relation, translation rule for which is: has_function_in P <-> bearer_of (some realized_by only part_of some P). Example: osteoclast capable of bone resorption.	69
preceded_by	BFO:0000062	object property			transitive preceded_by	8
secretes		object property			x is capable_of secretionof y	13
site_of		object property			C site_of P iff exists species S such that P occurs_in C for all members of S. Example: bursa of Fabricius site_of B-cell differentiation.	20
start_of		object property			inverse of has_start
starts		object property	part_of		Relation between occurrents, shares a start boundary with.	2
surrounded_by		object property			x surrounded_by y iff: x is adjacent to y and for every region r adjacent to x, r overlaps y	36
surrounds		object property			inverse of surrounded by	48
connects		object property			if x connects y and x connects z, then x is adjacent to or overlaps x and z, and x is a conduit between y and z	8
secreted_by		object property			inverse of secrets	15
homologous_to		annotation property			ongoing discussion	12
only_in_taxon	RO:0002160	annotation property (macro)		in_taxon only ?Y	S only_in_taxon T iff: S SubClassOf in_taxon only T	185	PMID:20973947
proximal_to	BSPO:0000100	object property			x proximal_to y iff x is closer to the point of attachment with the body than y	1
distal_to	BSPO:0000097	object property			x distal_to y iff x is further along the proximo-distal axis than y, towards the appendage tip. A proximo-distal axis extends from tip of an appendage (distal) to where it joins the body (proximal)	1
output_of		object property			c outout_of p if is a process which results in the generation of a c	5
replaces		object property			x replaces y iff: x exists after y, x is located in the same place in which y was, and y no longer occupies that place	6
encloses		object property			x encloses y iff the convex hull formed by x contains all or the majority of y.	3
never_in_taxon	RO:0002161	annotation property (macro)		in_taxon only not ?Y	S never_in_taxon T iff: S SubClassOf in_taxon only not T	40	PMID:20973947
dubious_for_taxon		annotation property			S dubious_for_taxon T if it is probably the case that no instances of S can be found in any instance of T	16	this relation lacks a strong logical interpretation, but can be used in place of never_in_taxon where it is desirable to state that the definition of the class is too strict for the taxon under consideration, but placing a never_in_taxon link would result in a chain of inconsistencies that will take time to resolve. Example: metencephalon in teleost
in_left_side_of	BSPO:0000120	object property	part_of		X left_side_of Y <=> if Y is subdivided into left and right portions, X is part_of the left portion.	11
in_right_side_of	BSPO:0000121	object property	part_of		X right_side_of Y <=> if Y is subdivided into left and right portions, X is part_of the right portion.	10
in_distal_side_of	BSPO:0000125	object property			X distal_side_of Y <=> if Y is subdivided into distal and proximal portions, X is part_of the distal portion.	1
in_proximal_side_of	BSPO:0000124	object property			X proximal_side_of Y <=> if Y is subdivided into distal and proximal portions, X is part_of the proximal portion.	1
induced_by		object property			t1 induced_by t2 if there is a process of organ induction (GO:0001759) with t1 and t2 as interacting participants. t2 causes t1 to change its fate from a precursor tissue type T to T', where T' develops_from T.	13
ventral_to	BSPO:0000102	object property			x ventral_to y iff x is further along the dorso-ventral axis than y, towards the front. A dorso-ventral axis is an axis that bisects an organism from back (e.g. spinal column) to front (e.g. belly)	2
dorsal_to	BSPO:0000098	object property			x dorsal_to y iff x is further along the dorso-ventral axis than y, towards the back. A dorso-ventral axis is an axis that bisects an organism from back (e.g. spinal column) to front (e.g. belly)	3
contains		object property			x contains y iff: the space occupied by y is part of the space occupied by x	3
tributary_of		object property			none	89
deep_to	BSPO:0000107	object property			Further away from the surface of the organism. Thus, the muscular layer is deep to the skin, but superficial to the intestines
immediately_deep_to	BSPO:0001107	object property	deep_to		This relation holds when both the deep_to and ajdacent_to relationship similarly hold	5
has_fused_element		annotation property			x has_fused_element y iff: there exists some z : x has_part z, z homologous_to y, and y is a distinct element, the boundary between x and z is largely fiat	10	A single bone in one species may correspond to the fusion of two or more bones found as distinct elements in another. For example, tibiofibula has_fused_element tibia. A has_fused_element B does not imply that A has_part some B, rather than A has_part some B', where B' is not a subtype of B (because B is a distinct element but B' is a regional part) but has some evolutionary relationship to B
