# Supplementary material for: Uberon, an integrative multi-species anatomy ontology
Source: Genome Biol. 2012 Jan 31;13(1):R5. doi: 10.1186/gb-2012-13-1-r5 (PMC3334586; doi:10.1186/gb-2012-13-1-r5)
Supplement: Additional file 3 — Supplemental Table 3. Table of all classes in FMA (human) whose instances develop from the pharyngeal arches. [file gb-2012-13-1-r5-S3.TXT]

FMA:10635-External carotid artery
FMA:12514-Right eyeball
FMA:12515-Left eyeball
FMA:13082-Descending trunk of arch of aorta
FMA:13083-Commencement of arch of aorta
FMA:13096-Lumen of arch of aorta
FMA:13282-Ascending trunk of arch of aorta
FMA:13421-Ligamentum arteriosum
FMA:13467-Summit of arch of aorta
FMA:15093-Wall of arch of aorta
FMA:15094-Wall of descending trunk of arch of aorta
FMA:15095-Wall of ascending trunk of arch of aorta
FMA:18236-Wall of summit of arch of aorta
FMA:18242-Lumen of ascending trunk of arch of aorta
FMA:18243-Lumen of descending trunk of arch of aorta
FMA:223081-Superficial fascia of upper lip
FMA:223082-Superficial fascia of lower lip
FMA:224236-Posterior wall of external acoustic tube
FMA:224238-Posterior wall of right external acoustic tube
FMA:224240-Posterior wall of left external acoustic tube
FMA:224242-Anterior wall of external acoustic tube
FMA:224244-Anterior wall of right external acoustic tube
FMA:224246-Anterior wall of left external acoustic tube
FMA:224377-Inferior wall of external acoustic tube
FMA:224380-Inferior wall of right external acoustic tube
FMA:224382-Inferior wall of left external acoustic tube
FMA:224400-Right side of upper lip
FMA:224402-Left side of upper lip
FMA:225271-Vasculature of right eyeball
FMA:225273-Vasculature of left eyeball
FMA:225806-Right side of chin
FMA:225808-Left side of chin
FMA:225834-Lamina propria of viscerocranial mucosa
FMA:228609-Submucosa of dorsum of tongue
FMA:228613-Submucosa of palate
FMA:228615-Superficial fascia of left external acoustic tube
FMA:228617-Superficial fascia of right external acoustic tube
FMA:231393-Epithelium of right lens
FMA:231395-Epithelium of left lens
FMA:236777-Bone tissue of nasal bone
FMA:236779-Bone tissue of right nasal bone
FMA:236781-Bone tissue of left nasal bone
FMA:236785-Periosteum of right nasal bone
FMA:236787-Periosteum of left nasal bone
FMA:236789-Vasculature of nasal bone
FMA:236791-Vasculature of right nasal bone
FMA:236793-Vasculature of left nasal bone
FMA:236978-Right side of lower lip
FMA:236980-Left side of lower lip
FMA:242889-External acoustic meatal space
FMA:242892-Right external acoustic meatal space
FMA:242894-Left external acoustic meatal space
FMA:24765-Skin of upper lip
FMA:24767-Skin of lower lip
FMA:259403-Bony part of nasal bone
FMA:259405-Bony part of right nasal bone
FMA:259407-Bony part of left nasal bone
FMA:259409-Network of trabecular spaces in bone tissue of nasal bone
FMA:259411-Network of trabecular spaces in bone tissue of right nasal bone
FMA:259413-Network of trabecular spaces in bone tissue of left nasal bone
FMA:259729-Bony part of mandible
FMA:259733-Bony part of vomer
FMA:259735-Bony part of zygomatic bone
FMA:259737-Bony part of right zygomatic bone
FMA:259739-Bony part of left zygomatic bone
FMA:259741-Bony part of lacrimal bone
FMA:259743-Bony part of right lacrimal bone
FMA:259745-Bony part of left lacrimal bone
FMA:259747-Bony part of inferior nasal concha
FMA:259749-Bony part of right inferior nasal concha
FMA:259751-Bony part of left inferior nasal concha
FMA:259753-Bony part of palatine bone
FMA:259755-Bony part of right palatine bone
FMA:259757-Bony part of left palatine bone
FMA:259759-Bony part of maxilla
FMA:259761-Bony part of right maxilla
FMA:259763-Bony part of left maxilla
FMA:259765-Bony part of ethmoid
FMA:259767-Bony part of sphenoid bone
FMA:259769-Bone tissue of mandible
FMA:259771-Bone tissue of maxilla
FMA:259773-Bone tissue of right maxilla
FMA:259775-Bone tissue of left maxilla
FMA:259777-Bone tissue of palatine bone
FMA:259779-Bone tissue of right palatine bone
FMA:259781-Bone tissue of left palatine bone
FMA:259783-Bone tissue of vomer
FMA:259785-Bone tissue of zygomatic bone
FMA:259787-Bone tissue of right zygomatic bone
FMA:259789-Bone tissue of left zygomatic bone
FMA:259791-Bone tissue of ethmoid
FMA:259793-Bone tissue of sphenoid bone
FMA:259795-Bone tissue of lacrimal bone
FMA:259797-Bone tissue of right lacrimal bone
FMA:259799-Bone tissue of left lacrimal bone
FMA:259801-Bone tissue of inferior nasal concha
FMA:259803-Bone tissue of right inferior nasal concha
FMA:259805-Bone tissue of left inferior nasal concha
FMA:259807-Bone tissue of hyoid bone
FMA:259809-Periosteum of mandible
FMA:259811-Periosteum of maxilla
FMA:259813-Periosteum of right maxilla
FMA:259815-Periosteum of left maxilla
FMA:259817-Periosteum of lacrimal bone
FMA:259819-Periosteum of right lacrimal bone
FMA:259821-Periosteum of left lacrimal bone
FMA:259823-Periosteum of zygomatic bone
FMA:259825-Periosteum of right zygomatic bone
FMA:259827-Periosteum of left zygomatic bone
FMA:259829-Periosteum of inferior nasal concha
FMA:259831-Periosteum of right inferior nasal concha
FMA:259833-Periosteum of left inferior nasal concha
FMA:259835-Periosteum of sphenoid bone
FMA:259837-Periosteum of ethmoid
FMA:259840-Periosteum of vomer
FMA:259842-Periosteum of palatine bone
FMA:259844-Periosteum of right palatine bone
FMA:259846-Periosteum of left palatine bone
FMA:259848-Vasculature of mandible
FMA:259850-Vasculature of maxilla
FMA:259852-Vasculature of right maxilla
FMA:259854-Vasculature of left maxilla
FMA:259856-Vasculature of zygomatic bone
FMA:259858-Vasculature of right zygomatic bone
FMA:259860-Vasculature of left zygomatic bone
FMA:259862-Vasculature of sphenoid bone
FMA:259864-Vasculature of ethmoid
FMA:259867-Vasculature of lacrimal bone
FMA:259869-Vasculature of right lacrimal bone
FMA:259871-Vasculature of left lacrimal bone
FMA:259873-Vasculature of palatine bone
FMA:259875-Vasculature of right palatine bone
FMA:259877-Vasculature of left palatine bone
FMA:259879-Vasculature of vomer
FMA:259881-Vasculature of inferior nasal concha
FMA:259883-Vasculature of right inferior nasal concha
FMA:259885-Vasculature of left inferior nasal concha
FMA:259887-Vasculature of hyoid bone
FMA:259923-Bony part of hyoid bone
FMA:259927-Periosteum of hyoid bone
FMA:260124-Right orbital content
FMA:260127-Left orbital content
FMA:260146-Vasculature of tongue
FMA:260156-Neural network of tongue
FMA:261236-Humor of right vitreous body
FMA:261238-Humor of left vitreous body
FMA:262117-Lumen of trunk of common carotid artery
FMA:262435-Lumen of trunk of anterior cerebellar artery
FMA:262449-Wall of trunk of right common carotid artery
FMA:262451-Wall of trunk of left common carotid artery
FMA:262453-Lumen of trunk of right common carotid artery
FMA:262455-Lumen of trunk of left common carotid artery
FMA:262457-Wall of trunk of right internal carotid artery
FMA:262459-Wall of trunk of left internal carotid artery
FMA:262461-Lumen of trunk of right internal carotid artery
FMA:262463-Lumen of trunk of left internal carotid artery
FMA:262465-Wall of trunk of right external carotid artery
FMA:262467-Wall of trunk of left external carotid artery
FMA:262469-Lumen of trunk of right external carotid artery
FMA:262471-Lumen of trunk of left external carotid artery
FMA:3768-Arch of aorta
FMA:3774-Preductal region of aortic arch
FMA:3776-Postductal region of aortic arch
FMA:3778-Juxtaductal region of aortic arch
FMA:3939-Common carotid artery
FMA:3941-Right common carotid artery
FMA:3945-Right external carotid artery
FMA:3947-Internal carotid artery
FMA:3949-Right internal carotid artery
FMA:4058-Left common carotid artery
FMA:4060-Left external carotid artery
FMA:4062-Left internal carotid artery
FMA:46495-Chin
FMA:46664-Stylopharyngeus
FMA:46667-Right stylopharyngeus
FMA:46668-Left stylopharyngeus
FMA:46689-Muscle of tongue
FMA:46690-Genioglossus
FMA:46691-Hyoglossus
FMA:46692-Styloglossus
FMA:46693-Superior longitudinal muscle of tongue
FMA:46694-Inferior longitudinal muscle of tongue
FMA:46695-Transverse muscle of tongue
FMA:46696-Vertical muscle of tongue
FMA:46698-Right genioglossus
FMA:46699-Extrinsic muscle of tongue
FMA:46700-Chondroglossus
FMA:46701-Intrinsic muscle of tongue
FMA:46702-Left genioglossus
FMA:46703-Right hyoglossus
FMA:46704-Left hyoglossus
FMA:46705-Right styloglossus
FMA:46706-Left styloglossus
FMA:46707-Right chondroglossus
FMA:46708-Left chondroglossus
FMA:46711-Right superior longitudinal muscle of tongue
FMA:46712-Left superior longitudinal muscle of tongue
FMA:46713-Right inferior longitudinal muscle of tongue
FMA:46714-Left inferior longitudinal muscle of tongue
FMA:46715-Right transverse muscle of tongue
FMA:46716-Left transverse muscle of tongue
FMA:46717-Right vertical muscle of tongue
FMA:46718-Left vertical muscle of tongue
FMA:46720-Ceratoglossus
FMA:46721-Right ceratoglossus
FMA:46722-Left ceratoglossus
FMA:46723-Hyoglossus proper
FMA:46724-Right hyoglossus proper
FMA:46725-Left hyoglossus proper
FMA:46728-Right levator veli palatini
FMA:46729-Left levator veli palatini
FMA:46731-Right tensor veli palatini
FMA:46732-Left tensor veli palatini
FMA:46733-Uvular muscle
FMA:46734-Right uvular muscle
FMA:46735-Left uvular muscle
FMA:46817-Right depressor labii inferioris
FMA:46818-Left depressor labii inferioris
FMA:46826-Right mentalis
FMA:46827-Left mentalis
FMA:46845-Superior labial part of orbicularis oris
FMA:46846-Inferior labial part of orbicularis oris
FMA:46847-Superior marginal part of orbicularis oris
FMA:46848-Inferior marginal part of orbicularis oris
FMA:49152-Right ciliary muscle
FMA:49153-Left ciliary muscle
FMA:49159-Right sphincter pupillae
FMA:49160-Left sphincter pupillae
FMA:49161-Right dilatator pupillae
FMA:49162-Left dilatator pupillae
FMA:49168-Longitudinal part of right ciliary muscle
FMA:49169-Longitudinal part of left ciliary muscle
FMA:49171-Radial part of right ciliary muscle
FMA:49172-Radial part of left ciliary muscle
FMA:49174-Circular part of right ciliary muscle
FMA:49175-Circular part of left ciliary muscle
FMA:49437-Longitudinal part of styloglossus
FMA:49438-Oblique part of styloglossus
FMA:49439-Longitudinal part of right styloglossus
FMA:49440-Longitudinal part of left styloglossus
FMA:49441-Oblique part of right styloglossus
FMA:49442-Oblique part of left styloglossus
FMA:49472-Superior thyroid artery
FMA:49486-Right superior thyroid artery
FMA:49487-Left superior thyroid artery
FMA:49498-Right ascending pharyngeal artery
FMA:49499-Left ascending pharyngeal artery
FMA:49527-Right lingual artery
FMA:49528-Left lingual artery
FMA:49550-Right facial artery
FMA:49551-Left facial artery
FMA:49587-Right occipital artery
FMA:49588-Left occipital artery
FMA:49625-Right posterior auricular artery
FMA:49626-Left posterior auricular artery
FMA:49651-Right superficial temporal artery
FMA:49652-Left superficial temporal artery
FMA:49675-Maxillary artery
FMA:49676-Right maxillary artery
FMA:49677-Left maxillary artery
FMA:49767-Infra-orbital artery
FMA:49768-Right infra-orbital artery
FMA:49769-Left infra-orbital artery
FMA:49815-Cervical part of internal carotid artery
FMA:49816-Petrous part of internal carotid artery
FMA:49817-Cavernous branch of internal carotid artery
FMA:49818-Cervical part of right internal carotid artery
FMA:49819-Cervical part of left external carotid artery
FMA:49820-Petrous part of right internal carotid artery
FMA:49821-Petrous part of left internal carotid artery
FMA:49822-Cavernous branch of right internal carotid artery
FMA:49823-Cavernous branch of left internal carotid artery
FMA:49824-Cerebral part of internal carotid artery
FMA:49825-Cerebral part of right internal carotid artery
FMA:49826-Cerebral part of left internal carotid artery
FMA:49828-Caroticotympanic artery
FMA:49829-Right caroticotympanic artery
FMA:49830-Left caroticotympanic artery
FMA:49832-Right pterygoid artery
FMA:49833-Left pterygoid artery
FMA:49846-Inferior hypophysial artery
FMA:49847-Right inferior hypophyseal artery
FMA:49848-Left inferior hypophyseal artery
FMA:49850-Right superior hypophyseal artery
FMA:49851-Left superior hypophyseal artery
FMA:49859-Cavernous branch of internal carotid artery to trigeminal ganglion
FMA:49860-Cavernous branch of right internal carotid artery to right trigeminal ganglion
FMA:49861-Cavernous branch of left internal carotid artery to left trigeminal ganglion
FMA:49862-Cavernous branch of internal carotid artery to wall of cavernous sinus
FMA:49863-Cavernous branch of right internal carotid artery to wall of right cavernous sinus
FMA:49864-Cavernous branch of left internal carotid artery to wall of left cavernous sinus
FMA:49865-Cavernous branch of internal carotid artery to wall of petrosal sinus
FMA:49866-Cavernous branch of right internal carotid artery to wall of right petrosal sinus
FMA:49867-Cavernous branch of left internal carotid artery to wall of left petrosal sinus
FMA:49869-Right ophthalmic artery
FMA:49870-Left ophthalmic artery
FMA:50028-Anterior cerebral artery
FMA:50029-Right anterior cerebral artery
FMA:50030-Left anterior cerebral artery
FMA:50073-Precommunicating part of anterior cerebral artery
FMA:50074-Postcommunicating part of anterior cerebral artery
FMA:50075-Precommunicating part of right anterior cerebral artery
FMA:50076-Precommunicating part of left anterior cerebral artery
FMA:50077-Postcommunicating part of right anterior cerebral artery
FMA:50078-Postcommunicating part of left anterior cerebral artery
FMA:50079-Middle cerebral artery
FMA:50082-Right middle cerebral artery
FMA:50083-Left middle cerebral artery
FMA:50084-Posterior communicating artery
FMA:50085-Right posterior communicating artery
FMA:50086-Left posterior communicating artery
FMA:50087-Anterior choroidal artery
FMA:50088-Right anterior choroidal artery
FMA:50089-Left anterior choroidal artery
FMA:50091-Right uncal artery
FMA:50092-Left uncal artery
FMA:50094-Carotid sinus
FMA:50099-Right carotid sinus
FMA:50100-Left carotid sinus
FMA:50109-Carotid siphon
FMA:50110-Right carotid siphon
FMA:50111-Left carotid siphon
FMA:50169-Anterior communicating artery
FMA:50365-Sphenoid part of middle cerebral artery
FMA:50366-Sphenoid part of right middle cerebral artery
FMA:50367-Sphenoid part of left middle cerebral artery
FMA:50368-Insular part of middle cerebral artery
FMA:50369-Insular part of right middle cerebral artery
FMA:50370-Insular part of left middle cerebral artery
FMA:50377-Anterolateral central branch of right middle cerebral artery
FMA:50454-Cerebral arterial circle
FMA:50544-Anterior inferior cerebellar artery
FMA:50545-Right anterior inferior cerebellar artery
FMA:50546-Left anterior inferior cerebellar artery
FMA:50548-Labyrinthine artery
FMA:50549-Right labyrinthine artery
FMA:50550-Left labyrinthine artery
FMA:50551-Branch of anterior inferior cerebellar artery to pons
FMA:50552-Branch of right anterior inferior cerebellar artery to pons
FMA:50553-Branch of left anterior inferior cerebellar artery to pons
FMA:50554-Anastomotic branch of anterior inferior cerebellar artery with superior cerebellar artery
FMA:50555-Anastomotic branch of right anterior inferior cerebellar artery with right superior cerebellar artery
FMA:50556-Anastomotic branch of left anterior inferior cerebellar artery with left superior cerebellar artery
FMA:50557-Branch of anterior inferior cerebellar artery to medulla oblongata
FMA:50558-Branch of right anterior inferior cerebellar artery to medulla oblongata
FMA:50559-Branch of left anterior inferior cerebellar artery to medulla oblongata
FMA:50639-Precommunicating part of right posterior cerebral artery
FMA:50640-Precommunicating part of left posterior cerebral artery
FMA:52483-Cervical part of common carotid artery
FMA:52484-Thoracic part of left common carotid artery
FMA:52485-Cervical part of left common carotid artery
FMA:52736-Sphenoid bone
FMA:52738-Right temporal bone
FMA:52739-Left temporal bone
FMA:52740-Ethmoid
FMA:52741-Lacrimal bone
FMA:52745-Nasal bone
FMA:52746-Palatine bone
FMA:52747-Zygomatic bone
FMA:52748-Mandible
FMA:52749-Hyoid bone
FMA:52752-Incus
FMA:52753-Malleus
FMA:52760-Handle of malleus
FMA:52761-Head of malleus
FMA:52762-Neck of malleus
FMA:52763-Body of incus
FMA:52764-Long limb of incus
FMA:52765-Short limb of incus
FMA:52770-Lateral process of malleus
FMA:52771-Anterior process of malleus
FMA:52775-Lenticular process of incus
FMA:52827-Body of mandible
FMA:52828-Ramus of mandible
FMA:52829-Right ramus of mandible
FMA:52830-Left ramus of mandible
FMA:52831-Base of mandible
FMA:52832-Alveolar part of mandible
FMA:52833-Coronoid process of mandible
FMA:52834-Right coronoid process of mandible
FMA:52835-Left coronoid process of mandible
FMA:52836-Condylar process of mandible
FMA:52838-Right condylar process of mandible
FMA:52840-Left condylar process of mandible
FMA:52853-Nasal part of frontal bone
FMA:52867-Body of sphenoid
FMA:52873-Right mastoid process
FMA:52874-Left mastoid process
FMA:52875-Petrous part of right temporal bone
FMA:52876-Petrous part of left temporal bone
FMA:52878-Styloid process of petrous part of right temporal bone
FMA:52879-Styloid process of petrous part of left temporal bone
FMA:52881-Tympanic part of right temporal bone
FMA:52882-Tympanic part of left temporal bone
FMA:52884-Squamous part of right temporal bone
FMA:52885-Squamous part of left temporal bone
FMA:52887-Zygomatic process of right temporal bone
FMA:52888-Zygomatic process of left temporal bone
FMA:52890-Cribriform plate
FMA:52891-Perpendicular plate of ethmoid
FMA:52892-Right zygomatic bone
FMA:52893-Left zygomatic bone
FMA:52896-Palatine process of maxilla
FMA:52897-Alveolar process of maxilla
FMA:52904-Temporal process of zygomatic bone
FMA:52905-Temporal process of right zygomatic bone
FMA:52906-Temporal process of left zygomatic bone
FMA:52908-Frontal process of right zygomatic bone
FMA:52909-Frontal process of left zygomatic bone
FMA:52911-Orbital tubercle of right zygomatic bone
FMA:52912-Orbital tubercle of left zygomatic bone
FMA:53027-Right squamomastoid suture
FMA:53028-Left squamomastoid suture
FMA:53082-Right orbit
FMA:53083-Left orbit
FMA:53121-Right zygomatic arch
FMA:53122-Left zygomatic arch
FMA:53171-Mental foramen
FMA:53645-Right lacrimal bone
FMA:53646-Left lacrimal bone
FMA:53647-Right nasal bone
FMA:53648-Left nasal bone
FMA:53649-Right maxilla
FMA:53650-Left maxilla
FMA:53651-Right greater wing of sphenoid
FMA:53652-Left greater wing of sphenoid
FMA:53653-Right lesser wing of sphenoid
FMA:53654-Left lesser wing of sphenoid
FMA:53655-Right palatine bone
FMA:53656-Left palatine bone
FMA:53658-Skin of chin
FMA:53662-Right ramus proper of mandible
FMA:53663-Left ramus proper of mandible
FMA:53673-Viscerocranium
FMA:54396-Jaw
FMA:54397-Upper jaw
FMA:54398-Lower jaw
FMA:54549-Palate
FMA:54553-Right side of upper jaw
FMA:54554-Left side of upper jaw
FMA:54555-Right side of lower jaw
FMA:54556-Left side of lower jaw
FMA:54640-Tongue
FMA:54641-Body of tongue
FMA:54642-Root of tongue
FMA:54644-Presulcal part of dorsum of tongue
FMA:54645-Postsulcal part of dorsum of tongue
FMA:54646-Superior surface of tongue
FMA:54647-Surface of tongue
FMA:54648-Inferior surface of tongue
FMA:54651-Dorsum of tongue
FMA:54657-Right fimbriated fold of tongue
FMA:54658-Left fimbriated fold of tongue
FMA:54659-Frenulum of tongue
FMA:54661-Right sublingual fold
FMA:54662-Left sublingual fold
FMA:54664-Body proper of tongue
FMA:54665-Ventrum of tongue
FMA:54667-Right orbital compartment
FMA:54668-Left orbital compartment
FMA:54669-Right orbital part of frontal bone
FMA:54670-Left orbital part of frontal bone
FMA:54672-Orbital part of right maxilla
FMA:54673-Orbital part of left maxilla
FMA:54675-Right orbital plate of frontal bone
FMA:54676-Left orbital plate of frontal bone
FMA:54677-Right zygomatic process of frontal bone
FMA:54678-Left zygomatic process of frontal bone
FMA:54680-Orbital part of right greater wing of sphenoid
FMA:54681-Orbital part of left greater wing of sphenoid
FMA:54684-Septum of sphenoidal sinuses
FMA:54685-Right pterygoid process
FMA:54686-Left pterygoid process
FMA:54688-Lateral plate of right pterygoid process
FMA:54689-Lateral plate of left pterygoid process
FMA:54691-Medial plate of right pterygoid process
FMA:54692-Medial plate of left pterygoid process
FMA:54694-Right anterior clinoid process
FMA:54695-Left anterior clinoid process
FMA:54697-Right posterior clinoid process
FMA:54698-Left posterior clinoid process
FMA:54699-Body proper of sphenoid
FMA:54701-Right middle clinoid process
FMA:54702-Left middle clinoid process
FMA:54705-Temporal part of right greater wing of sphenoid
FMA:54706-Temporal part of left greater wing of sphenoid
FMA:54707-Right sphenoidal sinus
FMA:54708-Left sphenoidal sinus
FMA:54709-Sella turcica
FMA:54718-Dorsum sellae
FMA:54719-Tuberculum sellae
FMA:54720-Sella turcica proper
FMA:54721-Hypophysial fossa
FMA:54725-Right lesser wing proper of sphenoid
FMA:54726-Left lesser wing proper of sphenoid
FMA:54728-Right vaginal process of sphenoid
FMA:54729-Left vaginal process of sphenoid
FMA:54730-Right pterygoid hamulus
FMA:54731-Left pterygoid hamulus
FMA:54734-Right sphenoidal concha
FMA:54735-Left sphenoidal concha
FMA:54736-Inferior nasal concha
FMA:54737-Right inferior nasal concha
FMA:54738-Left inferior nasal concha
FMA:54741-Maxillary process of inferior nasal concha
FMA:54742-Ethmoidal process of inferior nasal concha
FMA:54743-Ethmoidal process of right inferior nasal concha
FMA:54744-Ethmoidal process of left inferior nasal concha
FMA:54745-Maxillary process of right inferior nasal concha
FMA:54746-Maxillary process of left inferior nasal concha
FMA:54747-Lacrimal process of right inferior nasal concha
FMA:54748-Lacrimal process of left inferior nasal concha
FMA:54758-Right sphenoidal lingula
FMA:54759-Left sphenoidal lingula
FMA:54760-Sphenoidal crest
FMA:54770-Sphenoidal rostrum
FMA:54775-Right optic canal
FMA:54776-Left optic canal
FMA:54781-Right foramen rotundum
FMA:54782-Left foramen rotundum
FMA:54783-Right foramen ovale
FMA:54784-Left foramen ovale
FMA:54786-Right emissary sphenoidal foramen
FMA:54787-Left emissary sphenoidal foramen
FMA:54788-Right foramen spinosum
FMA:54789-Left foramen spinosum
FMA:54794-Right infratemporal crest
FMA:54795-Left infratemporal crest
FMA:54797-Infratemporal part of right greater wing of sphenoid
FMA:54798-Infratemporal part of left greater wing of sphenoid
FMA:54807-Mucosa of tongue
FMA:54819-Papilla of tongue
FMA:54820-Filiform papilla of tongue
FMA:54821-Fungiform papilla of tongue
FMA:54822-Vallate papilla of tongue
FMA:54823-Foliate papilla of tongue
FMA:54825-Taste bud
FMA:54828-Foramen caecum of tongue
FMA:54833-Right temporomandibular joint
FMA:54834-Left temporomandibular joint
FMA:54836-Lingual tonsil
FMA:54837-Right lingual tonsil
FMA:54838-Left lingual tonsil
FMA:54875-Root of right pterygoid process
FMA:54876-Root of left pterygoid process
FMA:54911-Medial plate proper of right pterygoid process
FMA:54913-Medial plate proper of left pterygoid process
FMA:54916-Right pterygoid tubercle
FMA:54917-Left pterygoid tubercle
FMA:54923-Anterior part of right sphenoidal concha
FMA:54924-Anterior part of left sphenoidal concha
FMA:54926-Quadrilateral part of right sphenoidal concha
FMA:54927-Quadrilateral part of left sphenoidal concha
FMA:54929-Posterior part of right sphenoidal concha
FMA:54930-Posterior part of left sphenoidal concha
FMA:54957-Right supramastoid crest
FMA:54958-Left supramastoid crest
FMA:54962-Right suprameatal spine
FMA:54963-Left suprameatal spine
FMA:54970-Pharyngeal tonsil
FMA:54973-Right palatine tonsil
FMA:54974-Left palatine tonsil
FMA:54975-Tubal tonsil
FMA:54976-Right tubal tonsil
FMA:54977-Left tubal tonsil
FMA:54988-Right salpingopharyngeal fold
FMA:54989-Left salpingopharyngeal fold
FMA:54991-Right salpingopalatine fold
FMA:54992-Left salpingopalatine fold
FMA:55021-Soft palate
FMA:55022-Uvula
FMA:55023-Hard palate
FMA:55039-Median glosso-epiglottic fold
FMA:55048-Triangular fold of fauces
FMA:55049-Semilunar fold of fauces
FMA:55099-Thyroid cartilage
FMA:55109-Arytenoid cartilage
FMA:55113-Right arytenoid cartilage
FMA:55114-Left arytenoid cartilage
FMA:55216-Right lateral glosso-epiglottic fold
FMA:55217-Left lateral glosso-epiglottic fold
FMA:55218-Fold of right superior laryngeal nerve
FMA:55219-Fold of left superior laryngeal nerve
FMA:55348-Apex of arytenoid cartilage
FMA:55349-Base of arytenoid cartilage
FMA:55356-Apex of right arytenoid cartilage
FMA:55357-Apex of left arytenoid cartilage
FMA:55358-Base of right arytenoid cartilage
FMA:55359-Base of left arytenoid cartilage
FMA:55417-Articular tubercle of zygomatic process of right temporal bone
FMA:55418-Articular tubercle of zygomatic process of left temporal bone
FMA:55420-Posterior part of zygomatic process of right temporal bone
FMA:55421-Posterior part of zygomatic process of left temporal bone
FMA:55427-Petrous part proper of right temporal bone
FMA:55428-Petrous part proper of left temporal bone
FMA:55430-Squamous part proper of right temporal bone
FMA:55431-Squamous part proper of left temporal bone
FMA:55433-Tubercle of right zygomatic root
FMA:55434-Tubercle of left zygomatic root
FMA:55436-Anterior part of zygomatic process of right temporal bone
FMA:55437-Anterior part of zygomatic process of left temporal bone
FMA:55439-Anterior root of posterior part of zygomatic process of right temporal bone
FMA:55440-Anterior root of posterior part of zygomatic process of left temporal bone
FMA:55442-Posterior root of posterior part of zygomatic process of right temporal bone
FMA:55443-Posterior root of posterior part of zygomatic process of left temporal bone
FMA:55445-Anterior root proper of posterior part of zygomatic process of right temporal bone
FMA:55446-Anterior root proper of anterior part of zygomatic process of left temporal bone
FMA:55453-Right postglenoid tubercle
FMA:55454-Left postglenoid tubercle
FMA:55455-Right vestibular fold
FMA:55456-Left vestibular fold
FMA:55634-Maxillary dental arcade
FMA:55635-Mandibular dental arcade
FMA:55640-Alveolar arch of maxilla
FMA:55680-Right upper lateral secondary incisor tooth
FMA:55681-Right upper central secondary incisor tooth
FMA:55682-Left upper central secondary incisor tooth
FMA:55683-Left upper lateral secondary incisor tooth
FMA:55686-Right lower secondary canine tooth
FMA:55687-Left lower secondary canine tooth
FMA:55688-Right upper second secondary premolar tooth
FMA:55689-Right upper first secondary premolar tooth
FMA:55690-Left upper first secondary premolar tooth
FMA:55691-Left upper second secondary premolar tooth
FMA:55692-Left lower second secondary premolar tooth
FMA:55693-Left lower first secondary premolar tooth
FMA:55694-Right lower first secondary premolar tooth
FMA:55695-Right lower second secondary premolar tooth
FMA:55696-Right upper third secondary molar tooth
FMA:55697-Right upper second secondary molar tooth
FMA:55698-Right upper first secondary molar tooth
FMA:55699-Left upper first secondary molar tooth
FMA:55700-Left upper second secondary molar tooth
FMA:55701-Left upper third secondary molar tooth
FMA:55702-Left lower third secondary molar tooth
FMA:55703-Left lower second secondary molar tooth
FMA:55704-Left lower first secondary molar tooth
FMA:55705-Right lower first secondary molar tooth
FMA:55706-Right lower second secondary molar tooth
FMA:55707-Right lower third secondary molar tooth
FMA:55712-Upper secondary incisor tooth
FMA:55713-Lower secondary incisor tooth
FMA:55718-Right mastoid antrum
FMA:55719-Left mastoid antrum
FMA:55720-Upper secondary molar tooth
FMA:55721-Lower secondary molar tooth
FMA:55722-Upper central secondary incisor tooth
FMA:55723-Lower central secondary incisor tooth
FMA:55724-Upper lateral secondary incisor tooth
FMA:55725-Lower lateral secondary incisor tooth
FMA:55740-Dentine of right upper lateral secondary incisor tooth
FMA:55741-Dentine of left upper lateral secondary incisor tooth
FMA:55742-Root pulp of right upper lateral incisor tooth
FMA:55743-Root pulp of left upper lateral incisor tooth
FMA:55744-Crown pulp of right upper lateral incisor tooth
FMA:55745-Crown pulp of left upper lateral incisor tooth
FMA:55746-Cement of right upper lateral secondary incisor tooth
FMA:55747-Cement of left upper lateral secondary incisor tooth
FMA:55748-Enamel of right upper secondary lateral incisor tooth
FMA:55749-Enamel of left upper lateral secondary incisor tooth
FMA:55764-Root pulp of right lower central incisor tooth
FMA:55765-Root pulp of left lower central incisor tooth
FMA:55766-Crown pulp of right lower central incisor tooth
FMA:55767-Crown pulp of left lower central incisor tooth
FMA:55768-Cement of right lower central secondary incisor tooth
FMA:55769-Cement of left lower central secondary incisor tooth
FMA:55770-Enamel of right lower central secondary incisor tooth
FMA:55771-Enamel of left lower central secondary incisor tooth
FMA:55772-Dentine of right lower central secondary incisor tooth
FMA:55773-Dentine of left lower central secondary incisor tooth
FMA:55780-Root pulp of right lower lateral incisor tooth
FMA:55781-Root pulp of left lower lateral incisor tooth
FMA:55782-Crown pulp of right lower lateral incisor tooth
FMA:55783-Crown pulp of left lower lateral incisor tooth
FMA:55784-Dental pulp of right lower lateral incisor tooth
FMA:55785-Dental pulp of left lower lateral incisor tooth
FMA:55786-Cement of right lower lateral secondary incisor tooth
FMA:55787-Cement of left lower lateral secondary incisor tooth
FMA:55788-Enamel of right lower lateral secondary incisor tooth
FMA:55789-Enamel of left lower lateral secondary incisor tooth
FMA:55790-Dentine of right lower lateral secondary incisor tooth
FMA:55791-Dentine of left lower lateral secondary incisor tooth
FMA:55792-Dental pulp of right lower central incisor tooth
FMA:55793-Dental pulp of left lower central incisor tooth
FMA:55794-Dental pulp of right upper lateral incisor tooth
FMA:55795-Dental pulp of left upper lateral incisor tooth
FMA:55796-Dental pulp of right upper central incisor tooth
FMA:55797-Dental pulp of left upper central incisor tooth
FMA:55798-Right upper secondary canine tooth
FMA:55799-Left upper secondary canine tooth
FMA:55811-Upper first secondary molar tooth
FMA:55812-Upper second secondary molar tooth
FMA:55813-Upper third secondary molar tooth
FMA:55814-Lower first secondary molar tooth
FMA:55815-Lower second secondary molar tooth
FMA:55817-Lower third secondary molar tooth
FMA:55818-Dentine of right upper central secondary incisor tooth
FMA:55819-Dentine of left upper central secondary incisor tooth
FMA:55820-Enamel of right upper central secondary incisor tooth
FMA:55821-Enamel of left upper central secondary incisor tooth
FMA:55822-Cement of right upper central secondary incisor tooth
FMA:55823-Cement of left upper central secondary incisor tooth
FMA:55824-Crown pulp of right upper central incisor tooth
FMA:55825-Crown pulp of left upper central incisor tooth
FMA:55826-Root pulp of right upper central incisor tooth
FMA:55827-Root pulp of left upper central incisor tooth
FMA:55840-Dental pulp of right upper canine tooth
FMA:55841-Dental pulp of left upper canine tooth
FMA:55842-Root pulp of right upper canine tooth
FMA:55843-Root pulp of left upper canine tooth
FMA:55844-Crown pulp of right upper canine tooth
FMA:55845-Crown pulp of left upper canine tooth
FMA:55846-Cement of right upper secondary canine tooth
FMA:55847-Cement of left upper secondary canine tooth
FMA:55848-Enamel of right upper secondary canine tooth
FMA:55849-Enamel of left upper secondary canine tooth
FMA:55850-Dentine of right upper secondary canine tooth
FMA:55851-Dentine of left upper secondary canine tooth
FMA:55854-Dental pulp of right lower canine tooth
FMA:55855-Dental pulp of left lower canine tooth
FMA:55858-Root pulp of right lower canine tooth
FMA:55859-Root pulp of left lower canine tooth
FMA:55860-Crown pulp of right lower canine tooth
FMA:55861-Crown pulp of left lower canine tooth
FMA:55862-Cement of right lower secondary canine tooth
FMA:55863-Cement of left lower secondary canine tooth
FMA:55864-Enamel of right lower secondary canine tooth
FMA:55865-Enamel of left lower secondary canine tooth
FMA:55866-Dentine of right lower secondary canine tooth
FMA:55867-Dentine of left lower secondary canine tooth
FMA:55876-Dental pulp of right upper first premolar tooth
FMA:55877-Dental pulp of left upper first premolar tooth
FMA:55880-Root pulp of right upper first premolar tooth
FMA:55881-Root pulp of left upper first premolar tooth
FMA:55882-Crown pulp of right upper first premolar tooth
FMA:55883-Crown pulp of left upper first premolar tooth
FMA:55884-Cement of right upper first secondary premolar tooth
FMA:55885-Cement of left upper first secondary premolar tooth
FMA:55886-Enamel of right upper first secondary premolar tooth
FMA:55887-Enamel of left upper first secondary premolar tooth
FMA:55888-Dentine of right upper first secondary premolar tooth
FMA:55889-Dentine of left upper first secondary premolar tooth
FMA:55894-Dental pulp of right upper second premolar tooth
FMA:55895-Dental pulp of left upper second premolar tooth
FMA:55898-Root pulp of right upper second premolar tooth
FMA:55899-Root pulp of left upper second premolar tooth
FMA:55900-Crown pulp of right upper second premolar tooth
FMA:55901-Crown pulp of left upper second premolar tooth
FMA:55902-Cement of right upper second secondary premolar tooth
FMA:55903-Cement of left upper second secondary premolar tooth
FMA:55904-Enamel of right upper second secondary premolar tooth
FMA:55905-Enamel of left upper second secondary premolar tooth
FMA:55906-Dentine of right upper second secondary premolar tooth
FMA:55907-Dentine of left upper second secondary premolar tooth
FMA:55914-Dental pulp of right lower first premolar tooth
FMA:55915-Dental pulp of left lower first premolar tooth
FMA:55918-Root pulp of right lower first premolar tooth
FMA:55919-Root pulp of left lower first premolar tooth
FMA:55920-Crown pulp of right lower first premolar tooth
FMA:55921-Crown pulp of left lower first premolar tooth
FMA:55922-Cement of right lower first secondary premolar tooth
FMA:55923-Cement of left lower first secondary premolar tooth
FMA:55924-Enamel of right lower first secondary premolar tooth
FMA:55925-Enamel of left lower first secondary premolar tooth
FMA:55926-Dentine of right lower first secondary premolar tooth
FMA:55927-Dentine of left lower first secondary premolar tooth
FMA:55932-Dental pulp of right lower second premolar tooth
FMA:55933-Dental pulp of left lower second premolar tooth
FMA:55936-Root pulp of right lower second premolar tooth
FMA:55937-Root pulp of left lower second premolar tooth
FMA:55938-Crown pulp of right lower second premolar tooth
FMA:55940-Crown pulp of left lower second premolar tooth
FMA:55941-Cement of right lower second secondary premolar tooth
FMA:55942-Cement of left lower second secondary premolar tooth
FMA:55943-Enamel of right lower second secondary premolar tooth
FMA:55944-Enamel of left lower second secondary premolar tooth
FMA:55947-Dentine of right lower second secondary premolar tooth
FMA:55948-Dentine of left lower second secondary premolar tooth
FMA:55964-Dental pulp of right upper first molar tooth
FMA:55965-Dental pulp of left upper first molar tooth
FMA:55969-Root pulp of right upper first molar tooth
FMA:55970-Root pulp of left upper first molar tooth
FMA:55973-Crown pulp of right upper first molar tooth
FMA:55974-Crown pulp of left upper first molar tooth
FMA:55975-Cement of right upper first secondary molar tooth
FMA:55976-Cement of left upper first secondary molar tooth
FMA:55978-Enamel of right upper first secondary molar tooth
FMA:55979-Enamel of left upper first secondary molar tooth
FMA:55980-Dentine of right upper first secondary molar tooth
FMA:55981-Dentine of left upper first secondary molar tooth
FMA:55990-Dental pulp of right upper second molar tooth
FMA:55992-Dental pulp of left upper second molar tooth
FMA:55995-Root pulp of right upper second molar tooth
FMA:55996-Root pulp of left upper second molar tooth
FMA:55997-Crown pulp of right upper second molar tooth
FMA:55998-Crown pulp of left upper second molar tooth
FMA:55999-Cement of right upper second secondary molar tooth
FMA:56000-Cement of left upper second secondary molar tooth
FMA:56005-Basal part of petrous part proper of right temporal bone
FMA:56006-Basal part of petrous part proper of left temporal bone
FMA:56007-Apical part of petrous part proper of right temporal bone
FMA:56008-Apical part of petrous part proper of left temporal bone
FMA:56009-Enamel of right upper second secondary molar tooth
FMA:56010-Enamel of left upper second secondary molar tooth
FMA:56011-Dentine of right upper second secondary molar tooth
FMA:56012-Dentine of left upper second secondary molar tooth
FMA:56017-Dental pulp of right upper third molar tooth
FMA:56018-Dental pulp of left upper third molar tooth
FMA:56021-Root pulp of right upper third molar tooth
FMA:56022-Root pulp of left upper third molar tooth
FMA:56023-Crown pulp of right upper third molar tooth
FMA:56024-Crown pulp of left upper third molar tooth
FMA:56025-Cement of right upper third secondary molar tooth
FMA:56026-Cement of left upper third secondary molar tooth
FMA:56027-Enamel of right upper third secondary molar tooth
FMA:56028-Enamel of left upper third secondary molar tooth
FMA:56029-Dentine of right upper third secondary molar tooth
FMA:56030-Dentine of left upper third secondary molar tooth
FMA:56035-Dental pulp of right lower first molar tooth
FMA:56036-Dental pulp of left lower first molar tooth
FMA:56039-Root pulp of right lower first molar tooth
FMA:56040-Root pulp of left lower first molar tooth
FMA:56041-Crown pulp of right lower first molar tooth
FMA:56042-Crown pulp of left lower first molar tooth
FMA:56043-Cement of right lower first secondary molar tooth
FMA:56044-Cement of left lower first secondary molar tooth
FMA:56045-Enamel of right lower first secondary molar tooth
FMA:56046-Enamel of left lower first secondary molar tooth
FMA:56047-Dentine of right lower first secondary molar tooth
FMA:56048-Dentine of left lower first secondary molar tooth
FMA:56053-Dental pulp of right lower second molar tooth
FMA:56054-Dental pulp of left lower second molar tooth
FMA:56057-Root pulp of right lower second molar tooth
FMA:56058-Root pulp of left lower second molar tooth
FMA:56059-Crown pulp of right lower second molar tooth
FMA:56060-Crown pulp of left lower second molar tooth
FMA:56061-Cement of right lower second secondary molar tooth
FMA:56062-Cement of left lower second secondary molar tooth
FMA:56063-Enamel of right lower second secondary molar tooth
FMA:56064-Enamel of left lower second secondary molar tooth
FMA:56065-Dentine of right lower second secondary molar tooth
FMA:56066-Dentine of left lower second secondary molar tooth
FMA:56071-Dental pulp of right lower third molar tooth
FMA:56072-Dental pulp of left lower third molar tooth
FMA:56075-Root pulp of right lower third molar tooth
FMA:56076-Root pulp of left lower third molar tooth
FMA:56077-Crown pulp of right lower third molar tooth
FMA:56078-Crown pulp of left lower third molar tooth
FMA:56079-Cement of right lower third secondary molar tooth
FMA:56080-Cement of left lower third secondary molar tooth
FMA:56081-Enamel of right lower third secondary molar tooth
FMA:56082-Enamel of left lower third secondary molar tooth
FMA:56083-Dentine of right lower third secondary molar tooth
FMA:56084-Dentine of left lower third secondary molar tooth
FMA:56086-Mastoid part proper of petrous part of right temporal bone
FMA:56087-Mastoid part proper of petrous part of left temporal bone
FMA:56089-Mastoid part of petrous part of right temporal bone
FMA:56090-Mastoid part of petrous part of left temporal bone
FMA:56092-Right tegmen tympani
FMA:56093-Left tegmen tympani
FMA:56097-Right mastoid foramen
FMA:56098-Left mastoid foramen
FMA:56103-Right internal acoustic meatus
FMA:56104-Left internal acoustic meatus
FMA:56111-Cavity of right upper central incisor tooth
FMA:56112-Cavity of left upper central incisor tooth
FMA:56113-Cavity of right upper lateral incisor tooth
FMA:56114-Cavity of left upper lateral incisor tooth
FMA:56115-Cavity of right lower central incisor tooth
FMA:56116-Cavity of left lower central incisor tooth
FMA:56117-Cavity of right lower lateral incisor tooth
FMA:56118-Cavity of left lower lateral incisor tooth
FMA:56121-Cavity of right upper canine tooth
FMA:56122-Cavity of left upper canine tooth
FMA:56123-Cavity of right lower canine tooth
FMA:56124-Cavity of left lower canine tooth
FMA:56131-Cavity of right lower second premolar tooth
FMA:56132-Cavity of left lower second premolar tooth
FMA:56133-Cavity of right lower first premolar tooth
FMA:56134-Cavity of left lower first premolar tooth
FMA:56135-Cavity of right upper second premolar tooth
FMA:56136-Cavity of left upper second premolar tooth
FMA:56137-Cavity of right upper first premolar tooth
FMA:56138-Cavity of left upper first premolar tooth
FMA:56147-Cavity of right lower third molar tooth
FMA:56148-Cavity of left lower third molar tooth
FMA:56149-Cavity of right lower second molar tooth
FMA:56150-Cavity of left lower second molar tooth
FMA:56151-Mastoid air cell of right temporal bone
FMA:56152-Mastoid air cell of left temporal bone
FMA:56153-Cavity of right lower first molar tooth
FMA:56154-Cavity of left lower first molar tooth
FMA:56178-Labial surface of right upper lateral incisor tooth
FMA:56179-Labial surface of left upper lateral incisor tooth
FMA:56180-Labial surface of right upper central incisor tooth
FMA:56181-Labial surface of left upper central incisor tooth
FMA:56184-Lingual surface of right upper lateral incisor tooth
FMA:56185-Lingual surface of left upper lateral incisor tooth
FMA:56186-Lingual surface of right upper central incisor tooth
FMA:56187-Lingual surface of left upper central incisor tooth
FMA:56190-Mesial surface of right upper lateral incisor tooth
FMA:56191-Mesial surface of left upper lateral incisor tooth
FMA:56192-Mesial surface of right upper central incisor tooth
FMA:56193-Mesial surface of left upper central incisor tooth
FMA:56196-Distal surface of right upper lateral incisor tooth
FMA:56197-Distal surface of left upper lateral incisor tooth
FMA:56198-Distal surface of right upper central incisor tooth
FMA:56199-Distal surface of left upper central incisor tooth
FMA:56202-Incisal surface of right upper lateral incisor tooth
FMA:56203-Incisal surface of left upper lateral incisor tooth
FMA:56204-Incisal surface of right upper central incisor tooth
FMA:56205-Incisal surface of left upper central incisor tooth
FMA:56213-Incisal surface of right lower lateral incisor tooth
FMA:56214-Incisal surface of left lower lateral incisor tooth
FMA:56215-Incisal surface of right lower central incisor tooth
FMA:56216-Incisal surface of left lower central incisor tooth
FMA:56219-Distal surface of right lower lateral incisor tooth
FMA:56220-Distal surface of left lower lateral incisor tooth
FMA:56221-Distal surface of right lower central incisor tooth
FMA:56222-Distal surface of left lower central incisor tooth
FMA:56225-Mesial surface of right lower lateral incisor tooth
FMA:56226-Mesial surface of left lower lateral incisor tooth
FMA:56227-Mesial surface of right lower central incisor tooth
FMA:56228-Mesial surface of left lower central incisor tooth
FMA:56231-Lingual surface of right lower lateral incisor tooth
FMA:56232-Lingual surface of left lower lateral incisor tooth
FMA:56233-Lingual surface of right lower central incisor tooth
FMA:56234-Lingual surface of left lower central incisor tooth
FMA:56237-Labial surface of right lower lateral incisor tooth
FMA:56238-Labial surface of left lower lateral incisor tooth
FMA:56239-Labial surface of right lower central incisor tooth
FMA:56240-Labial surface of left lower central incisor tooth
FMA:56251-Incisal surface of right lower canine tooth
FMA:56252-Incisal surface of left lower canine tooth
FMA:56253-Distal surface of right lower canine tooth
FMA:56254-Distal surface of left lower canine tooth
FMA:56255-Mesial surface of right lower canine tooth
FMA:56256-Mesial surface of left lower canine tooth
FMA:56257-Lingual surface of right lower canine tooth
FMA:56258-Lingual surface of left lower canine tooth
FMA:56259-Labial surface of right lower canine tooth
FMA:56260-Labial surface of left lower canine tooth
FMA:56273-Occlusal surface of right upper second premolar tooth
FMA:56274-Occlusal surface of left upper second premolar tooth
FMA:56275-Distal surface of right upper second premolar tooth
FMA:56276-Distal surface of left upper second premolar tooth
FMA:56277-Mesial surface of right upper second premolar tooth
FMA:56278-Mesial surface of left upper second premolar tooth
FMA:56279-Lingual surface of right upper second premolar tooth
FMA:56280-Lingual surface of left upper second premolar tooth
FMA:56281-Buccal surface of right upper second premolar tooth
FMA:56282-Buccal surface of left upper second premolar tooth
FMA:56283-Occlusal surface of right upper first premolar tooth
FMA:56284-Occlusal surface of left upper first premolar tooth
FMA:56285-Distal surface of right upper first premolar tooth
FMA:56286-Distal surface of left upper first premolar tooth
FMA:56287-Mesial surface of right upper first premolar tooth
FMA:56288-Mesial surface of left upper first premolar tooth
FMA:56289-Lingual surface of right upper first premolar tooth
FMA:56290-Lingual surface of left upper first premolar tooth
FMA:56291-Buccal surface of right upper first premolar tooth
FMA:56292-Buccal surface of left upper first premolar tooth
FMA:56300-Occlusal surface of right lower first premolar tooth
FMA:56301-Occlusal surface of left lower first premolar tooth
FMA:56302-Distal surface of right lower first premolar tooth
FMA:56303-Distal surface of left lower first premolar tooth
FMA:56304-Mesial surface of right lower first premolar tooth
FMA:56305-Mesial surface of left lower first premolar tooth
FMA:56306-Lingual surface of right lower first premolar tooth
FMA:56307-Lingual surface of left lower first premolar tooth
FMA:56308-Buccal surface of right lower first premolar tooth
FMA:56309-Buccal surface of left lower first premolar tooth
FMA:56315-Occlusal surface of right lower second premolar tooth
FMA:56316-Occlusal surface of left lower second premolar tooth
FMA:56318-Distal surface of left lower second premolar tooth
FMA:56319-Mesial surface of right lower second premolar tooth
FMA:56320-Mesial surface of left lower second premolar tooth
FMA:56321-Lingual surface of right lower second premolar tooth
FMA:56322-Lingual surface of left lower second premolar tooth
FMA:56323-Buccal surface of right lower second premolar tooth
FMA:56324-Buccal surface of left lower second premolar tooth
FMA:56334-Occlusal surface of left lower third molar tooth
FMA:56335-Distal surface of right lower third molar tooth
FMA:56336-Distal surface of left lower third molar tooth
FMA:56337-Mesial surface of right lower third molar tooth
FMA:56338-Mesial surface of left lower third molar tooth
FMA:56339-Lingual surface of right lower third molar tooth
FMA:56340-Lingual surface of left lower third molar tooth
FMA:56341-Buccal surface of right lower third molar tooth
FMA:56342-Buccal surface of left lower third molar tooth
FMA:56348-Occlusal surface of right lower second molar tooth
FMA:56349-Occlusal surface of left lower second molar tooth
FMA:56350-Distal surface of right lower second molar tooth
FMA:56351-Distal surface of left lower second molar tooth
FMA:56352-Mesial surface of right lower second molar tooth
FMA:56353-Mesial surface of left lower second molar tooth
FMA:56354-Lingual surface of right lower second molar tooth
FMA:56355-Lingual surface of left lower second molar tooth
FMA:56356-Buccal surface of right lower second molar tooth
FMA:56357-Buccal surface of left lower second molar tooth
FMA:56363-Occlusal surface of right lower first molar tooth
FMA:56365-Distal surface of right lower first molar tooth
FMA:56366-Distal surface of left lower first molar tooth
FMA:56367-Mesial surface of right lower first molar tooth
FMA:56368-Mesial surface of left lower first molar tooth
FMA:56369-Lingual surface of right lower first molar tooth
FMA:56370-Lingual surface of left lower first molar tooth
FMA:56371-Buccal surface of right lower first molar tooth
FMA:56372-Buccal surface of left lower first molar tooth
FMA:56378-Occlusal surface of right upper third molar tooth
FMA:56379-Occlusal surface of left upper third molar tooth
FMA:56380-Distal surface of right upper third molar tooth
FMA:56381-Distal surface of left upper third molar tooth
FMA:56383-Mesial surface of left upper third molar tooth
FMA:56384-Lingual surface of right upper third molar tooth
FMA:56385-Lingual surface of left upper third molar tooth
FMA:56386-Buccal surface of right upper third molar tooth
FMA:56387-Buccal surface of left upper third molar tooth
FMA:56393-Occlusal surface of right upper second molar tooth
FMA:56394-Occlusal surface of left upper second molar tooth
FMA:56395-Distal surface of right upper second molar tooth
FMA:56396-Distal surface of left upper second molar tooth
FMA:56397-Mesial surface of right upper second molar tooth
FMA:56398-Mesial surface of left upper second molar tooth
FMA:56399-Lingual surface of right upper second molar tooth
FMA:56401-Buccal surface of right upper second molar tooth
FMA:56402-Buccal surface of left upper second molar tooth
FMA:56408-Occlusal surface of right upper first molar tooth
FMA:56409-Occlusal surface of left upper first molar tooth
FMA:56410-Distal surface of right upper first molar tooth
FMA:56411-Distal surface of left upper first molar tooth
FMA:56412-Mesial surface of right upper first molar tooth
FMA:56413-Mesial surface of left upper first molar tooth
FMA:56414-Lingual surface of right upper first molar tooth
FMA:56415-Lingual surface of left upper first molar tooth
FMA:56416-Buccal surface of right upper first molar tooth
FMA:56417-Buccal surface of left upper first molar tooth
FMA:56470-Right tympanohyal
FMA:56471-Left tympanohyal
FMA:56473-Right stylohyal
FMA:56474-Left stylohyal
FMA:56520-Root of right lower canine tooth
FMA:56521-Root of left lower canine tooth
FMA:56522-Crown of right lower canine tooth
FMA:56523-Crown of left lower canine tooth
FMA:56524-Root of right upper canine tooth
FMA:56525-Root of left upper canine tooth
FMA:56526-Crown of right upper canine tooth
FMA:56527-Crown of left upper canine tooth
FMA:56534-Root of right lower lateral incisor tooth
FMA:56535-Root of left lower lateral incisor tooth
FMA:56536-Crown of right lower lateral incisor tooth
FMA:56537-Crown of left lower lateral incisor tooth
FMA:56540-Root of right lower central incisor tooth
FMA:56541-Root of left lower central incisor tooth
FMA:56542-Crown of right lower central incisor tooth
FMA:56543-Crown of left lower central incisor tooth
FMA:56546-Root of right upper lateral incisor tooth
FMA:56547-Root of left upper lateral incisor tooth
FMA:56548-Crown of right upper lateral incisor tooth
FMA:56549-Crown of left upper lateral incisor tooth
FMA:56552-Root of right upper central incisor tooth
FMA:56553-Root of left upper central incisor tooth
FMA:56554-Crown of right upper central incisor tooth
FMA:56555-Crown of left upper central incisor tooth
FMA:56560-Root of right lower second premolar tooth
FMA:56561-Root of left lower second premolar tooth
FMA:56562-Crown of right lower second premolar tooth
FMA:56563-Crown of left lower second premolar tooth
FMA:56566-Root of right lower first premolar tooth
FMA:56567-Root of left lower first premolar tooth
FMA:56568-Crown of right lower first premolar tooth
FMA:56569-Crown of left lower first premolar tooth
FMA:56574-Root of right upper second premolar tooth
FMA:56575-Root of left upper second premolar tooth
FMA:56576-Crown of right upper second premolar tooth
FMA:56577-Crown of left upper second premolar tooth
FMA:56583-Crown of right upper first premolar tooth
FMA:56584-Crown of left upper first premolar tooth
FMA:56595-Crown of right lower third molar tooth
FMA:56596-Crown of left lower third molar tooth
FMA:56601-Crown of right lower second molar tooth
FMA:56602-Crown of left lower second molar tooth
FMA:56603-Buccal root of right upper first premolar tooth
FMA:56604-Buccal root of left upper first premolar tooth
FMA:56605-Lingual root of right upper first premolar tooth
FMA:56606-Lingual root of left upper first premolar tooth
FMA:56609-Crown of right upper first molar tooth
FMA:56610-Crown of left upper first molar tooth
FMA:56614-Lingual root of right upper first molar tooth
FMA:56615-Lingual root of left upper first molar tooth
FMA:56616-Distobuccal root of right upper first molar tooth
FMA:56617-Distobuccal root of left upper first molar tooth
FMA:56618-Mesiobuccal root of right upper first molar tooth
FMA:56619-Mesiobuccal root of left upper first molar tooth
FMA:56626-Lingual root of right upper third molar tooth
FMA:56627-Lingual root of left upper third molar tooth
FMA:56628-Distobuccal root of right upper third molar tooth
FMA:56629-Distobuccal root of left upper third molar tooth
FMA:56630-Mesiobuccal root of right upper third molar tooth
FMA:56631-Mesiobuccal root of left upper third molar tooth
FMA:56632-Lingual root of right upper second molar tooth
FMA:56633-Lingual root of left upper second molar tooth
FMA:56634-Distobuccal root of right upper second molar tooth
FMA:56635-Distobuccal root of left upper second molar tooth
FMA:56636-Mesiobuccal root of right upper second molar tooth
FMA:56637-Mesiobuccal root of left upper second molar tooth
FMA:56638-Distal root of right lower third molar tooth
FMA:56639-Distal root of left lower third molar tooth
FMA:56640-Mesial root of right lower third molar tooth
FMA:56641-Mesial root of left lower third molar tooth
FMA:56642-Distal root of right lower second molar tooth
FMA:56643-Distal root of left lower second molar tooth
FMA:56644-Mesial root of right lower second molar tooth
FMA:56645-Mesial root of left lower second molar tooth
FMA:56648-Crown of right lower first molar tooth
FMA:56649-Crown of left lower first molar tooth
FMA:56652-Distal root of right lower first molar tooth
FMA:56653-Distal root of left lower first molar tooth
FMA:56654-Mesial root of right lower first molar tooth
FMA:56655-Mesial root of left lower first molar tooth
FMA:56667-Periodontium of right upper central incisor tooth
FMA:56668-Periodontium of left upper central incisor tooth
FMA:56670-Periodontium of right upper lateral incisor tooth
FMA:56671-Periodontium of left upper lateral incisor tooth
FMA:56673-Periodontium of right lower central incisor tooth
FMA:56674-Periodontium of left lower central incisor tooth
FMA:56676-Periodontium of right lower lateral incisor tooth
FMA:56679-Periodontium of right upper canine tooth
FMA:56680-Periodontium of left upper canine tooth
FMA:56682-Periodontium of right lower canine tooth
FMA:56683-Periodontium of left lower canine tooth
FMA:56685-Periodontium of right upper first premolar tooth
FMA:56686-Periodontium of left upper first premolar tooth
FMA:56688-Periodontium of right upper second premolar tooth
FMA:56689-Periodontium of left upper second premolar tooth
FMA:56691-Periodontium of right lower first premolar tooth
FMA:56692-Periodontium of left lower first premolar tooth
FMA:56694-Periodontium of right lower second premolar tooth
FMA:56695-Periodontium of left lower second premolar tooth
FMA:56697-Periodontium of right upper first molar tooth
FMA:56698-Periodontium of left upper first molar tooth
FMA:56700-Periodontium of right upper second molar tooth
FMA:56701-Periodontium of left upper second molar tooth
FMA:56703-Periodontium of right upper third molar tooth
FMA:56704-Periodontium of left upper third molar tooth
FMA:56706-Periodontium of right lower first molar tooth
FMA:56707-Periodontium of left lower first molar tooth
FMA:56710-Periodontium of left lower second molar tooth
FMA:56712-Periodontium of right lower third molar tooth
FMA:56713-Periodontium of left lower third molar tooth
FMA:56744-Cingulum of right lower lateral incisor tooth
FMA:56745-Cingulum of left lower lateral incisor tooth
FMA:56746-Cingulum of right lower central incisor tooth
FMA:56747-Cingulum of left lower central incisor tooth
FMA:56748-Cingulum of right upper lateral incisor tooth
FMA:56749-Cingulum of left upper lateral incisor tooth
FMA:56750-Cingulum of right upper central incisor tooth
FMA:56751-Cingulum of left upper central incisor tooth
FMA:56754-Cingulum of right lower canine tooth
FMA:56755-Cingulum of left lower canine tooth
FMA:56756-Cingulum of right upper canine tooth
FMA:56757-Cingulum of left upper canine tooth
FMA:56783-Lingual cusp of right upper first premolar tooth
FMA:56784-Lingual cusp of left upper first premolar tooth
FMA:56785-Buccal cusp of right upper first premolar tooth
FMA:56787-Buccal cusp of left upper second premolar tooth
FMA:56793-Lingual cusp of right upper second premolar tooth
FMA:56794-Lingual cusp of left upper second premolar tooth
FMA:56795-Buccal cusp of right upper second premolar tooth
FMA:56796-Buccal cusp of left upper first premolar tooth
FMA:56806-Lingual cusp of right lower second premolar tooth
FMA:56807-Lingual cusp of left lower second premolar tooth
FMA:56809-Buccal cusp of right lower second premolar tooth
FMA:56810-Buccal cusp of left lower second premolar tooth
FMA:56811-Lingual cusp of right lower first premolar tooth
FMA:56812-Lingual cusp of left lower first premolar tooth
FMA:56813-Buccal cusp of right lower first premolar tooth
FMA:56814-Buccal cusp of left lower first premolar tooth
FMA:56834-Distolingual cusp of left upper first molar tooth
FMA:56835-Distobuccal cusp of right upper first molar tooth
FMA:56836-Distobuccal cusp of left upper first molar tooth
FMA:56837-Mesiolingual cusp of right upper first molar tooth
FMA:56838-Mesiolingual cusp of left upper first molar tooth
FMA:56840-Mesiobuccal cusp of right upper first molar tooth
FMA:56842-Mesiobuccal cusp of left upper first molar tooth
FMA:56847-Cusp of Carabelli of right upper first molar tooth
FMA:56848-Cusp of Carabelli of left upper first molar tooth
FMA:56855-Distobuccal cusp of right upper second molar tooth
FMA:56856-Distobuccal cusp of left upper second molar tooth
FMA:56857-Mesiolingual cusp of right upper second molar tooth
FMA:56858-Mesiolingual cusp of left upper second molar tooth
FMA:56859-Mesiobuccal cusp of right upper second molar tooth
FMA:56860-Mesiobuccal cusp of left upper second molar tooth
FMA:56864-Distobuccal cusp of right upper third molar tooth
FMA:56865-Distobuccal cusp of left upper third molar tooth
FMA:56866-Mesiolingual cusp of right upper third molar tooth
FMA:56867-Mesiolingual cusp of left upper third molar tooth
FMA:56868-Mesiobuccal cusp of right upper third molar tooth
FMA:56869-Mesiobuccal cusp of left upper third molar tooth
FMA:56875-Distal cusp of right lower first molar tooth
FMA:56876-Distal cusp of left lower first molar tooth
FMA:56877-Distolingual cusp of right lower first molar tooth
FMA:56878-Distolingual cusp of left lower first molar tooth
FMA:56879-Distobuccal cusp of right lower first molar tooth
FMA:56880-Distobuccal cusp of left lower first molar tooth
FMA:56881-Mesiolingual cusp of right lower first molar tooth
FMA:56882-Mesiolingual cusp of left lower first molar tooth
FMA:56883-Mesiobuccal cusp of right lower first molar tooth
FMA:56884-Mesiobuccal cusp of left lower first molar tooth
FMA:56889-Distolingual cusp of right lower second molar tooth
FMA:56890-Distolingual cusp of left lower second molar tooth
FMA:56891-Distobuccal cusp of right lower second molar tooth
FMA:56892-Distobuccal cusp of left lower second molar tooth
FMA:56893-Mesiolingual cusp of right lower second molar tooth
FMA:56894-Mesiolingual cusp of left lower second molar tooth
FMA:56895-Mesiobuccal cusp of right lower second molar tooth
FMA:56896-Mesiobuccal cusp of left lower second molar tooth
FMA:56901-Distolingual cusp of right lower third molar tooth
FMA:56902-Distolingual cusp of left lower third molar tooth
FMA:56903-Distobuccal cusp of right lower third molar tooth
FMA:56904-Distobuccal cusp of left lower third molar tooth
FMA:56905-Mesiolingual cusp of right lower third molar tooth
FMA:56906-Mesiolingual cusp of left lower third molar tooth
FMA:56907-Mesiobuccal cusp of right lower third molar tooth
FMA:56908-Mesiobuccal cusp of left lower third molar tooth
FMA:56931-Distal contact surface of right upper central incisor tooth
FMA:56933-Distal contact surface of left upper central incisor tooth
FMA:56934-Mesial contact surface of right upper central incisor tooth
FMA:56935-Mesial contact surface of left upper central incisor tooth
FMA:56938-Distal contact surface of right upper lateral incisor tooth
FMA:56940-Distal contact surface of left upper lateral incisor tooth
FMA:56942-Mesial contact surface of right upper lateral incisor tooth
FMA:56943-Mesial contact surface of left upper lateral incisor tooth
FMA:56948-Distal contact surface of right lower lateral incisor tooth
FMA:56949-Distal contact surface of left lower lateral incisor tooth
FMA:56950-Mesial contact surface of right lower lateral incisor tooth
FMA:56951-Mesial contact surface of left lower lateral incisor tooth
FMA:56954-Distal contact surface of right lower central incisor tooth
FMA:56955-Distal contact surface of left lower central incisor tooth
FMA:56956-Mesial contact surface of right lower central incisor tooth
FMA:56957-Mesial contact surface of left lower central incisor tooth
FMA:56963-Distal contact surface of right lower canine tooth
FMA:56964-Distal contact surface of left lower canine tooth
FMA:56965-Mesial contact surface of right lower canine tooth
FMA:56966-Mesial contact surface of left lower canine tooth
FMA:56969-Distal contact surface of right upper canine tooth
FMA:56970-Distal contact surface of left upper canine tooth
FMA:56971-Mesial contact surface of right upper canine tooth
FMA:56972-Mesial contact surface of left upper canine tooth
FMA:56979-Distal contact surface of right lower second premolar tooth
FMA:56980-Distal contact surface of left lower second premolar tooth
FMA:56981-Mesial contact surface of right lower second premolar tooth
FMA:56982-Mesial contact surface of left lower second premolar tooth
FMA:56985-Distal contact surface of right lower first premolar tooth
FMA:56986-Distal contact surface of left lower first premolar tooth
FMA:56987-Mesial contact surface of right lower first premolar tooth
FMA:56988-Mesial contact surface of left lower first premolar tooth
FMA:56991-Distal contact surface of right upper second premolar tooth
FMA:56992-Distal contact surface of left upper second premolar tooth
FMA:56993-Mesial contact surface of right upper second premolar tooth
FMA:56994-Mesial contact surface of left upper second premolar tooth
FMA:57002-Mesial contact surface of right lower third molar tooth
FMA:57004-Mesial contact surface of left lower third molar tooth
FMA:57009-Distal contact surface of right lower second molar tooth
FMA:57012-Distal contact surface of left lower second molar tooth
FMA:57014-Mesial contact surface of right lower second molar tooth
FMA:57015-Mesial contact surface of left lower second molar tooth
FMA:57023-Distal contact surface of right lower first molar tooth
FMA:57024-Distal contact surface of left lower first molar tooth
FMA:57025-Mesial contact surface of right lower first molar tooth
FMA:57026-Mesial contact surface of left lower first molar tooth
FMA:57029-Mesial contact surface of right upper third molar tooth
FMA:57030-Mesial contact surface of left upper third molar tooth
FMA:57034-Distal contact surface of right upper second molar tooth
FMA:57035-Distal contact surface of left upper second molar tooth
FMA:57037-Mesial contact surface of right upper second molar tooth
FMA:57038-Mesial contact surface of left upper second molar tooth
FMA:57041-Distal contact surface of right upper first molar tooth
FMA:57042-Distal contact surface of left upper first molar tooth
FMA:57043-Mesial contact surface of right upper first molar tooth
FMA:57044-Mesial contact surface of left upper first molar tooth
FMA:57051-Articular capsule of right temporomandibular joint
FMA:57052-Articular capsule of left temporomandibular joint
FMA:57055-Synovial membrane of articular capsule of right temporomandibular joint
FMA:57056-Synovial membrane of articular capsule of left temporomandibular joint
FMA:57057-Fibrous membrane of articular capsule of right temporomandibular joint
FMA:57058-Fibrous membrane of articular capsule of left temporomandibular joint
FMA:57060-Articular disk of right temporomandibular joint
FMA:57061-Articular disk of left temporomandibular joint
FMA:57064-Inferior synovial membrane of right temporomandibular joint
FMA:57065-Inferior synovial membrane of left temporomandibular joint
FMA:57066-Superior synovial membrane of articular capsule of right temporomandibular joint
FMA:57067-Superior synovial membrane of articular capsule of left temporomandibular joint
FMA:57072-Lateral ligament of right temporomandibular joint
FMA:57073-Lateral ligament of left temporomandibular joint
FMA:57075-Medial ligament of right temporomandibular joint
FMA:57076-Medial ligament of left temporomandibular joint
FMA:57078-Right sphenomandibular ligament
FMA:57079-Left sphenomandibular ligament
FMA:57084-Right stylomandibular ligament
FMA:57086-Left stylomandibular ligament
FMA:57092-Articular cartilage of right head of mandible
FMA:57095-Articular cartilage of left head of mandible
FMA:57097-Articular cartilage of posterior part of zygomatic process of right temporal bone
FMA:57098-Articular cartilage of posterior part of zygomatic process of left temporal bone
FMA:57101-Synovial cavity of right temporomandibular joint
FMA:57102-Synovial cavity of left temporomandibular joint
FMA:57104-Synovial fluid of right temporomandibular joint
FMA:57105-Synovial fluid of left temporomandibular joint
FMA:57140-Right lower lateral secondary incisor tooth
FMA:57141-Left lower lateral secondary incisor tooth
FMA:57142-Right lower central secondary incisor tooth
FMA:57143-Left lower central secondary incisor tooth
FMA:57146-Crown of right upper third molar tooth
FMA:57147-Crown of left upper third molar tooth
FMA:57150-Crown of right upper second molar tooth
FMA:57151-Crown of left upper second molar tooth
FMA:57152-Cavity of right upper third molar tooth
FMA:57153-Cavity of left upper third molar tooth
FMA:57154-Cavity of right upper second molar tooth
FMA:57155-Cavity of left upper second molar tooth
FMA:57156-Cavity of right upper first molar tooth
FMA:57157-Cavity of left upper first molar tooth
FMA:57393-Right orbital surface of frontal bone
FMA:57394-Left orbital surface of frontal bone
FMA:57420-Nasal spine of frontal bone
FMA:57421-Nasal part proper of frontal bone
FMA:57442-Crista galli
FMA:57445-Right ala of crista galli
FMA:57446-Left ala of crista galli
FMA:57447-Crista galli proper
FMA:57456-Nasal concha
FMA:57457-Supreme nasal concha
FMA:57458-Superior nasal concha
FMA:57459-Middle nasal concha
FMA:57460-Right superior nasal concha
FMA:57461-Left superior nasal concha
FMA:57462-Right middle nasal concha
FMA:57463-Left middle nasal concha
FMA:57464-Right supreme nasal concha
FMA:57465-Left supreme nasal concha
FMA:57466-Right ethmoidal labyrinth
FMA:57467-Left ethmoidal labyrinth
FMA:57468-Right anterior ethmoidal cell
FMA:57469-Left anterior ethmoidal cell
FMA:57470-Right middle ethmoidal cell
FMA:57471-Left middle ethmoidal cell
FMA:57472-Right posterior ethmoidal cell
FMA:57473-Left posterior ethmoidal cell
FMA:57474-Right orbital plate of ethmoid
FMA:57475-Left orbital plate of ethmoid
FMA:57477-Medial wall of right ethmoidal labyrinth
FMA:57478-Medial wall of left ethmoidal labyrinth
FMA:57490-Tooth socket
FMA:57500-Crown proper of right upper second premolar tooth
FMA:57501-Crown proper of left upper second premolar tooth
FMA:57502-Crown proper of right upper first premolar tooth
FMA:57503-Crown proper of left upper first premolar tooth
FMA:57506-Crown proper of right lower second premolar tooth
FMA:57507-Crown proper of left lower second premolar tooth
FMA:57508-Crown proper of right lower first premolar tooth
FMA:57509-Crown proper of left lower first premolar tooth
FMA:57515-Crown proper of right lower third molar tooth
FMA:57516-Crown proper of left lower third molar tooth
FMA:57517-Crown proper of right lower second molar tooth
FMA:57518-Crown proper of left lower second molar tooth
FMA:57519-Crown proper of right lower first molar tooth
FMA:57520-Crown proper of left lower first molar tooth
FMA:57524-Crown proper of right upper third molar tooth
FMA:57525-Crown proper of left upper third molar tooth
FMA:57526-Crown proper of right upper second molar tooth
FMA:57527-Crown proper of left upper second molar tooth
FMA:57528-Crown proper of right upper first molar tooth
FMA:57597-Anterior part of right inferior nasal concha
FMA:57598-Anterior part of left inferior nasal concha
FMA:57600-Posterior part of right inferior nasal concha
FMA:57601-Posterior part of left inferior nasal concha
FMA:57603-Middle part of right inferior nasal concha
FMA:57604-Middle part of left inferior nasal concha
FMA:57607-Right lacrimal hamulus
FMA:57608-Left lacrimal hamulus
FMA:57610-Right posterior lacrimal crest
FMA:57611-Left posterior lacrimal crest
FMA:57617-Orbital part of right lacrimal bone
FMA:57618-Orbital part of left lacrimal bone
FMA:57620-Nasal part of right lacrimal bone
FMA:57621-Nasal part of left lacrimal bone
FMA:57623-Descending process of right lacrimal bone
FMA:57624-Descending process of left lacrimal bone
FMA:57626-Orbital part proper of right lacrimal bone
FMA:57627-Orbital part proper of left lacrimal bone
FMA:57629-Nasal part proper of right lacrimal bone
FMA:57630-Nasal part proper of left lacrimal bone
FMA:57658-Distal contact surface of right upper first premolar tooth
FMA:57659-Distal contact surface of left upper first premolar tooth
FMA:57660-Mesial contact surface of right upper first premolar tooth
FMA:57661-Mesial contact surface of left upper first premolar tooth
FMA:57663-Labial surface of right upper canine tooth
FMA:57664-Labial surface of left upper canine tooth
FMA:57665-Lingual surface of right upper canine tooth
FMA:57666-Lingual surface of left upper canine tooth
FMA:57667-Mesial surface of right upper canine tooth
FMA:57668-Mesial surface of left upper canine tooth
FMA:57669-Distal surface of right upper canine tooth
FMA:57670-Distal surface of left upper canine tooth
FMA:57672-Incisal surface of left upper canine tooth
FMA:57675-Right ala of vomer
FMA:57676-Left ala of vomer
FMA:57677-Cuneiform part of vomer
FMA:57678-Vomer proper
FMA:57679-Vomerine crest of choana
FMA:57684-Body of right maxilla
FMA:57685-Body of left maxilla
FMA:57686-Frontal process of right maxilla
FMA:57687-Frontal process of left maxilla
FMA:57688-Zygomatic process of right maxilla
FMA:57689-Zygomatic process of left maxilla
FMA:57690-Palatine process of right maxilla
FMA:57691-Palatine process of left maxilla
FMA:57716-Right maxillary sinus
FMA:57717-Left maxillary sinus
FMA:57732-Right maxillary tuberosity
FMA:57733-Left maxillary tuberosity
FMA:57743-Alveolar canal
FMA:57744-Alveolar canal of right maxilla
FMA:57745-Alveolar canal of left maxilla
FMA:57750-Right anterior lacrimal crest
FMA:57751-Left anterior lacrimal crest
FMA:57753-Right ethmoidal crest
FMA:57754-Left ethmoidal crest
FMA:57756-Frontal process proper of right maxilla
FMA:57757-Frontal process proper of left maxilla
FMA:57766-Right conchal crest
FMA:57767-Left conchal crest
FMA:57769-Body proper of right maxilla
FMA:57770-Body proper of left maxilla
FMA:57938-Crown proper of right lower central incisor tooth
FMA:57939-Crown proper of left lower central incisor tooth
FMA:57940-Crown proper of right lower lateral incisor tooth
FMA:57941-Crown proper of left lower lateral incisor tooth
FMA:57954-Crown proper of right upper canine tooth
FMA:57955-Crown proper of left upper canine tooth
FMA:57958-Crown proper of right lower canine tooth
FMA:57959-Crown proper of left lower canine tooth
FMA:57984-Incisor socket
FMA:57985-Canine socket
FMA:57986-Premolar socket
FMA:57988-Molar socket
FMA:57989-Upper incisor socket
FMA:57990-Lower incisor socket
FMA:57992-Upper central incisor socket
FMA:57993-Upper lateral incisor socket
FMA:57994-Right upper central incisor socket
FMA:57995-Left upper central incisor socket
FMA:57996-Right upper lateral incisor socket
FMA:57997-Left upper lateral incisor socket
FMA:57998-Lower central incisor socket
FMA:57999-Lower lateral incisor socket
FMA:58001-Right lower lateral incisor socket
FMA:58002-Left lower lateral incisor socket
FMA:58003-Right lower central incisor socket
FMA:58004-Left lower central incisor socket
FMA:58007-Upper canine socket
FMA:58008-Lower canine socket
FMA:58009-Right lower canine socket
FMA:58010-Left lower canine socket
FMA:58011-Right upper canine socket
FMA:58012-Left upper canine socket
FMA:58013-Upper premolar socket
FMA:58014-Lower premolar socket
FMA:58015-Upper first premolar socket
FMA:58016-Upper second premolar socket
FMA:58017-Lower first premolar socket
FMA:58018-Lower second premolar socket
FMA:58019-Right lower second premolar socket
FMA:58020-Left lower second premolar socket
FMA:58021-Right lower first premolar socket
FMA:58022-Left lower first premolar socket
FMA:58023-Right upper second premolar socket
FMA:58024-Left upper second premolar socket
FMA:58026-Right upper first premolar socket
FMA:58027-Left upper first premolar socket
FMA:58029-Upper molar socket
FMA:58035-Lower molar socket
FMA:58037-Lower first molar socket
FMA:58038-Lower second molar socket
FMA:58039-Lower third molar socket
FMA:58041-Right lower third molar socket
FMA:58042-Left lower third molar socket
FMA:58043-Right lower second molar socket
FMA:58044-Left lower second molar socket
FMA:58045-Right lower first molar socket
FMA:58046-Left lower first molar socket
FMA:58047-Upper first molar socket
FMA:58048-Upper second molar socket
FMA:58049-Upper third molar socket
FMA:58050-Right upper third molar socket
FMA:58051-Left upper third molar socket
FMA:58052-Right upper second molar socket
FMA:58053-Left upper second molar socket
FMA:58054-Right upper first molar socket
FMA:58055-Left upper first molar socket
FMA:58056-Tooth socket of maxilla
FMA:58057-Tooth socket of mandible
FMA:58082-Anterior chamber of left eyeball
FMA:58084-Posterior chamber of left eyeball
FMA:58099-Wall of right eyeball
FMA:58100-Wall of left eyeball
FMA:58105-Fibrous layer of right eyeball
FMA:58106-Fibrous layer of left eyeball
FMA:58107-Vascular layer of right eyeball
FMA:58108-Vascular layer of left eyeball
FMA:58115-Anterior pole of right eyeball
FMA:58116-Anterior pole of left eyeball
FMA:58117-Posterior pole of right eyeball
FMA:58118-Posterior pole of left eyeball
FMA:58143-Equator of right eyeball
FMA:58144-Equator of left eyeball
FMA:58160-Internal axis of right eyeball
FMA:58161-External axis of right eyeball
FMA:58162-External axis of left eyeball
FMA:58236-Right iris
FMA:58237-Left iris
FMA:58239-Right cornea
FMA:58240-Left cornea
FMA:58242-Right lens
FMA:58243-Left lens
FMA:58247-Cavity of right eyeball
FMA:58248-Cavity of left eyeball
FMA:58253-Right pupil
FMA:58254-Left pupil
FMA:58271-Right sclera
FMA:58272-Left sclera
FMA:58294-Internal axis of left eyeball
FMA:58296-Right ciliary body
FMA:58297-Left ciliary body
FMA:58299-Right choroid
FMA:58300-Left choroid
FMA:58302-Right retina
FMA:58303-Left retina
FMA:58330-Right corneal vertex
FMA:58331-Left corneal vertex
FMA:58339-Peripheral part of right cornea
FMA:58340-Peripheral part of left cornea
FMA:58357-Internal surface of right sclera
FMA:58358-Internal surface of left sclera
FMA:58359-External surface of right sclera
FMA:58360-External surface of left sclera
FMA:58363-Episcleral layer of right eyeball
FMA:58364-Episcleral layer of left eyeball
FMA:58366-Substantia propria of right sclera
FMA:58367-Substantia propria of left sclera
FMA:58369-Suprachoroid lamina of right eyeball
FMA:58370-Suprachoroid lamina of left eyeball
FMA:58372-Lamina cribrosa of right sclera
FMA:58373-Lamina cribrosa of left sclera
FMA:58439-Vascular lamina of right choroid
FMA:58440-Vascular lamina of left choroid
FMA:58441-Capillary lamina of right choroid
FMA:58442-Capillary lamina of left choroid
FMA:58443-Basal lamina of right choroid
FMA:58444-Basal lamina of left choroid
FMA:58460-Right choroid proper
FMA:58461-Left choroid proper
FMA:58527-Stroma of right iris
FMA:58528-Stroma of left iris
FMA:58582-Major circulus arteriosus of right iris
FMA:58583-Major circulus arteriosus of left iris
FMA:58584-Minor circulus arteriosus of right iris
FMA:58585-Minor circulus arteriosus of left iris
FMA:58612-Iridial part of right retina
FMA:58614-Ciliary part of right retina
FMA:58631-Neural layer of right retina
FMA:58632-Neural layer of left retina
FMA:58681-Layer of inner and outer segments of right retina
FMA:58682-Layer of inner and outer segments of left retina
FMA:58690-Outer limiting layer of right retina
FMA:58691-Outer limiting layer of left retina
FMA:58692-Inner limiting layer of right retina
FMA:58693-Inner limiting layer of left retina
FMA:58694-Nerve fiber layer of right retina
FMA:58695-Nerve fiber layer of left retina
FMA:58696-Ganglionic layer of right retina
FMA:58697-Ganglionic layer of left retina
FMA:58698-Inner nuclear layer of right retina
FMA:58699-Inner nuclear layer of left retina
FMA:58700-Outer plexiform layer of right retina
FMA:58701-Outer plexiform layer of left retina
FMA:58702-Outer nuclear layer of right retina
FMA:58703-Outer nuclear layer of left retina
FMA:58705-Inner plexiform layer of right retina
FMA:58706-Inner plexiform layer of left retina
FMA:58716-Prelaminar part of intra-ocular part of right optic nerve
FMA:58717-Prelaminar part of intra-ocular part of left optic nerve
FMA:58718-Intralaminar part of intra-ocular part of right optic nerve
FMA:58719-Intralaminar part of intra-ocular part of left optic nerve
FMA:58720-Postlaminar part of intra-ocular part of right optic nerve
FMA:58721-Postlaminar part of intra-ocular part of left optic nerve
FMA:58729-Intra-ocular part of right optic nerve
FMA:58730-Intra-ocular part of left optic nerve
FMA:58736-Fascial sheath of right eyeball
FMA:58737-Fascial sheath of left eyeball
FMA:58828-Right vitreous body
FMA:58829-Left vitreous body
FMA:58839-Suspensory ligament of right lens
FMA:58840-Suspensory ligament of left lens
FMA:58841-Right hyaloid canal
FMA:58842-Left hyaloid canal
FMA:58866-Anterior segment of right eyeball
FMA:58867-Anterior segment of left eyeball
FMA:58869-Posterior segment of right eyeball
FMA:58870-Posterior segment of left eyeball
FMA:58882-Capsule of right lens
FMA:58883-Capsule of left lens
FMA:58899-Posterior pole of right lens
FMA:58900-Posterior pole of left lens
FMA:58901-Anterior pole of right lens
FMA:58902-Anterior pole of left lens
FMA:58972-Nucleus of right lens
FMA:58973-Nucleus of left lens
FMA:58974-Cortex of right lens
FMA:58975-Cortex of left lens
FMA:58988-Anterior sheet of suspensory ligament of right lens
FMA:58989-Anterior sheet of suspensory ligament of left lens
FMA:58990-Posterior sheet of suspensory ligament of right lens
FMA:58991-Posterior sheet of suspensory ligament of left lens
FMA:59006-Right orbital fat body
FMA:59007-Left orbital fat body
FMA:59049-Right infra-orbital canal
FMA:59050-Left infra-orbital canal
FMA:59051-Right side of anterior nasal spine
FMA:59052-Left side of anterior nasal spine
FMA:59054-Infratemporal part of right maxilla
FMA:59055-Infratemporal part of left maxilla
FMA:59063-Tooth socket of right maxilla
FMA:59065-Tooth socket of left maxilla
FMA:59102-Right lacrimal gland
FMA:59103-Left lacrimal gland
FMA:59107-Incisive canal
FMA:59108-Right incisive canal
FMA:59109-Left incisive canal
FMA:59114-Nasal crest of palatine process of right maxilla
FMA:59115-Nasal crest of palatine process of left maxilla
FMA:59127-Palatine process proper of right maxilla
FMA:59128-Palatine process proper of left maxilla
FMA:59131-Right posterior incisive foramina
FMA:59132-Left posterior incisive foramina
FMA:59133-Right anterior incisive foramina
FMA:59134-Left anterior incisive foramina
FMA:59135-Perpendicular plate of right palatine bone
FMA:59136-Perpendicular plate of left palatine bone
FMA:59137-Pyramidal process of right palatine bone
FMA:59138-Pyramidal process of left palatine bone
FMA:59139-Horizontal plate of right palatine bone
FMA:59140-Horizontal plate of left palatine bone
FMA:59141-Right side of posterior nasal spine
FMA:59142-Left side of posterior nasal spine
FMA:59144-Orbital process of right palatine bone
FMA:59145-Orbital process of left palatine bone
FMA:59148-Sphenoidal process of left palatine bone
FMA:59150-Maxillary process of right palatine bone
FMA:59151-Maxillary process of left palatine bone
FMA:59157-Conchal crest of right palatine bone
FMA:59158-Conchal crest of left palatine bone
FMA:59162-Ethmoidal crest of right palatine bone
FMA:59163-Ethmoidal crest of left palatine bone
FMA:59172-Perpendicular plate proper of right palatine bone
FMA:59173-Perpendicular plate proper of left palatine bone
FMA:59205-Horizontal plate proper of right palatine bone
FMA:59206-Horizontal plate proper of left palatine bone
FMA:59211-Nasal crest of horizontal plate of left palatine bone
FMA:59213-Nasal crest of horizontal plate of right palatine bone
FMA:59217-Sphenoidal process of right palatine bone
FMA:59331-Head of mandible
FMA:59332-Neck of mandible
FMA:59375-Skin of upper vermilion
FMA:59376-Skin of lower vermilion
FMA:59377-Skin of philtrum
FMA:59379-Skin proper of upper lip
FMA:59380-Skin proper of lower lip
FMA:59385-Palpebral part of right lacrimal gland
FMA:59386-Palpebral part of left lacrimal gland
FMA:59388-Orbital part of right lacrimal gland
FMA:59389-Orbital part of left lacrimal gland
FMA:59426-Mental tubercle
FMA:59430-Mental protuberance
FMA:59431-Base proper of mandible
FMA:59432-Superior mental spine
FMA:59433-Inferior mental spine
FMA:59447-Interalveolar septum of mandible
FMA:59474-Right neck of mandible
FMA:59475-Left neck of mandible
FMA:59476-Right head of mandible
FMA:59477-Left head of mandible
FMA:59484-Temporal crest of mandible
FMA:59485-Right temporal crest of mandible
FMA:59486-Left temporal crest of mandible
FMA:59493-Alveolar part proper of mandible
FMA:59495-Body of hyoid bone
FMA:59496-Greater horn
FMA:59497-Right greater horn
FMA:59498-Left greater horn
FMA:59499-Lesser horn
FMA:59500-Right lesser horn
FMA:59501-Left lesser horn
FMA:59525-Lobule of right lacrimal gland
FMA:59526-Lobule of left lacrimal gland
FMA:59528-Excretory duct of right lacrimal gland
FMA:59529-Excretory duct of left lacrimal gland
FMA:59654-Osseous skeleton of nose
FMA:59655-Osseous skeleton of external nose
FMA:59656-Osseous skeleton of internal nose
FMA:59658-Viscerocranial mucosa
FMA:59660-Mucosa of mouth
FMA:59661-Mucosa of internal nose
FMA:59662-Mucosa of larynx
FMA:59663-Mucosa of middle ear
FMA:59684-Mucosa of nose
FMA:59685-Mucosa of external nose
FMA:59706-Corneoscleral part of right sclera
FMA:59707-Corneoscleral part of left sclera
FMA:59708-Uveal part of right sclera
FMA:59709-Uveal part of left sclera
FMA:59710-Right scleral spur
FMA:59711-Left scleral spur
FMA:59712-Right sclera proper
FMA:59713-Left sclera proper
FMA:59762-Gingiva
FMA:59763-Gingiva of upper jaw
FMA:59764-Gingiva of lower jaw
FMA:59765-Mucosa of palate
FMA:59776-Mucosa of ethmoidal sinus
FMA:59777-Mucosa of right maxillary sinus
FMA:59778-Mucosa of left maxillary sinus
FMA:59779-Mucosa of right frontal sinus
FMA:59780-Mucosa of left frontal sinus
FMA:59781-Mucosa of right sphenoidal sinus
FMA:59782-Mucosa of left sphenoidal sinus
FMA:59783-Mucosa of hard palate
FMA:59784-Mucosa of soft palate
FMA:59817-Upper lip
FMA:59818-Lower lip
FMA:59819-Philtrum
FMA:59820-Frenulum of lip
FMA:59821-Frenulum of upper lip
FMA:59822-Frenulum of lower lip
FMA:59827-Upper vermilion
FMA:59828-Lower vermilion
FMA:59829-Tubercle of upper lip
FMA:59830-Upper lip proper
FMA:59831-Lower lip proper
FMA:59832-Mucosa of upper lip
FMA:59833-Mucosa of lower lip
FMA:59834-Mucosa proper of upper lip
FMA:59835-Mucosa proper of lower lip
FMA:59837-Bony part of nasal septum
FMA:59840-Nasal part of frontal process of right maxilla
FMA:59841-Nasal part of frontal process of left maxilla
FMA:59852-Anterior part of soft palate
FMA:59853-Posterior part of soft palate
FMA:59857-Bony part of hard palate
FMA:60017-Palatine part of right palatoglossus
FMA:60026-Mucosa of maxillary part of mouth
FMA:60027-Mucosa of labial part of mouth
FMA:60028-Mucosa of mandibular part of mouth
FMA:60029-Mucosa of faucial part of mouth
FMA:60030-Mucosa of uvula
FMA:60043-Soft palate proper
FMA:60961-Superficial fascia of chin
FMA:60962-Mental part of base of mandible
FMA:60963-Mental part proper of base of mandible
FMA:61289-Cartilaginous external acoustic tube
FMA:61290-Osseous external acoustic tube
FMA:61292-Isthmus of right external acoustic meatus
FMA:61293-Isthmus of left external acoustic meatus
FMA:61294-Right osseous external acoustic tube
FMA:61295-Left osseous external acoustic tube
FMA:61296-Right cartilaginous external acoustic tube
FMA:61297-Left cartilaginous external acoustic tube
FMA:61305-External part of external acoustic tube
FMA:61306-Middle part of external acoustic tube
FMA:61307-Inner part of external acoustic tube
FMA:61308-Inner part of right external acoustic tube
FMA:61309-Inner part of left external acoustic tube
FMA:61310-Middle part of right external acoustic tube
FMA:61311-Middle part of left external acoustic tube
FMA:61312-External part of right external acoustic tube
FMA:61313-External part of left external acoustic tube
FMA:61316-Skin of external acoustic tube
FMA:61319-Wall of external acoustic tube
FMA:61323-Wall of right external acoustic tube
FMA:61324-Wall of left external acoustic tube
FMA:61328-Wall of external part of external acoustic tube
FMA:61329-Wall of middle part of external acoustic tube
FMA:61330-Wall of inner part of external acoustic tube
FMA:61331-Wall of inner part of right external acoustic tube
FMA:61332-Wall of inner part of left external acoustic tube
FMA:61333-Wall of middle part of right external acoustic tube
FMA:61334-Wall of middle part of left external acoustic tube
FMA:61335-Wall of external part of right external acoustic tube
FMA:61336-Wall of external part of left external acoustic tube
FMA:61364-Skin of right external acoustic tube
FMA:61365-Skin of left external acoustic tube
FMA:61670-Skeleton of mouth
FMA:61722-Superficial fascia of external acoustic tube
FMA:61734-External acoustic tube
FMA:61735-Right external acoustic tube
FMA:61736-Left external acoustic tube
FMA:61991-Trunk of right middle cerebral artery
FMA:62128-Epithelium of viscerocranial mucosa
FMA:62130-Non-keratinized epithelium of tongue
FMA:62302-Supporting cell of olfactory epithelium
FMA:62303-Basal cell of olfactory epithelium
FMA:62304-Basal proper cell of olfactory epithelium
FMA:62356-Type I taste bud cell
FMA:62380-Type IV taste bud cell
FMA:62381-Type II taste bud cell
FMA:62412-Gustatory epithelium
FMA:63140-Nasal epithelium
FMA:63589-Gustatory pore
FMA:64016-Mucosa of infraglottic part of larynx
FMA:64017-Mucosa of vocal fold
FMA:64082-Mucosa of right vocal fold
FMA:64083-Mucosa of left vocal fold
FMA:64169-Mucosa of supraglottic part of larynx
FMA:64803-Olfactory epithelium
FMA:64865-Dento-alveolar joint of incisor tooth
FMA:64866-Dento-alveolar joint of canine tooth
FMA:64880-Dento-alveolar joint of right upper central incisor tooth
FMA:64881-Dento-alveolar joint of left upper central incisor tooth
FMA:64882-Dento-alveolar joint of right upper lateral incisor tooth
FMA:64883-Dento-alveolar joint of left upper lateral incisor tooth
FMA:64884-Dento-alveolar joint of right lower central incisor tooth
FMA:64885-Dento-alveolar joint of left lower central incisor tooth
FMA:64886-Dento-alveolar joint of right lower lateral incisor tooth
FMA:64887-Dento-alveolar joint of left lower lateral incisor tooth
FMA:64888-Dento-alveolar joint of right upper canine tooth
FMA:64889-Dento-alveolar joint of left upper canine tooth
FMA:64890-Dento-alveolar joint of right lower canine tooth
FMA:64891-Dento-alveolar joint of left lower canine tooth
FMA:64892-Dento-alveolar joint of premolar tooth
FMA:64893-Dento-alveolar joint of right upper first premolar tooth
FMA:64894-Dento-alveolar joint of left upper first premolar tooth
FMA:64895-Dento-alveolar joint of right upper second premolar tooth
FMA:64896-Dento-alveolar joint of left upper second premolar tooth
FMA:64897-Dento-alveolar joint of right lower first premolar tooth
FMA:64898-Dento-alveolar joint of left lower first premolar tooth
FMA:64899-Dento-alveolar joint of right lower second premolar tooth
FMA:64900-Dento-alveolar joint of left lower second premolar tooth
FMA:64901-Dento-alveolar joint of molar tooth
FMA:64902-Dento-alveolar joint of right lower first molar tooth
FMA:64903-Dento-alveolar joint of left lower first molar tooth
FMA:64904-Dento-alveolar joint of right lower second molar tooth
FMA:64905-Dento-alveolar joint of left lower second molar tooth
FMA:64906-Dento-alveolar joint of right lower third molar tooth
FMA:64907-Dento-alveolar joint of left lower third molar tooth
FMA:64908-Dento-alveolar joint of right upper first molar tooth
FMA:64909-Dento-alveolar joint of left upper first molar tooth
FMA:64910-Dento-alveolar joint of right upper second molar tooth
FMA:64911-Dento-alveolar joint of left upper second molar tooth
FMA:64912-Dento-alveolar joint of right upper third molar tooth
FMA:64913-Dento-alveolar joint of left upper third molar tooth
FMA:66284-Wall of common carotid artery
FMA:66285-Wall of right common carotid artery
FMA:66286-Wall of left common carotid artery
FMA:66531-Trunk of right external carotid artery
FMA:66532-Trunk of left external carotid artery
FMA:67614-Anastomosing meningeal branch of internal carotid artery
FMA:67617-Meningeal branch of cerebral part of internal carotid artery
FMA:67623-Meningeal branch of cerebral part of right internal carotid artery
FMA:67625-Meningeal branch of cerebral part of left internal carotid artery
FMA:67630-Anastomosing meningeal branch of right internal carotid artery
FMA:67632-Anastomosing meningeal branch of left internal carotid artery
FMA:67691-Wall of right middle cerebral artery
FMA:67860-Olfactory receptor cell
FMA:67862-Axon of olfactory receptor cell
FMA:67863-Dendrite of olfactory receptor cell
FMA:67864-Cell body of olfactory receptor cell
FMA:67874-Globose cell of olfactory epithelium
FMA:67940-Type III taste bud cell
FMA:67941-Type V taste bud cell
FMA:69323-Trunk of common carotid artery
FMA:69325-Trunk of right common carotid artery
FMA:69326-Trunk of left common carotid artery
FMA:70527-Cavernous artery
FMA:70528-Right cavernous artery
FMA:70529-Left cavernous artery
FMA:70531-Tentorial basal branch of internal carotid artery
FMA:70532-Tentorial basal branch of right internal carotid artery
FMA:70533-Tentorial basal branch of left internal carotid artery
FMA:70534-Tentorial marginal branch of internal carotid artery
FMA:70535-Tentorial marginal branch of right internal carotid artery
FMA:70536-Tentorial marginal branch of left internal carotid artery
FMA:70537-Meningeal branch of internal carotid artery
FMA:70538-Meningeal branch of right internal carotid artery
FMA:70539-Meningeal branch of left internal carotid artery
FMA:70583-Epithelial cell of viscerocranial mucosa
FMA:71289-Set of muscles of tongue
FMA:72556-Set of right extra-ocular muscles
FMA:72557-Set of left extra-ocular muscles
FMA:74050-Right incus
FMA:74051-Left incus
FMA:74052-Right malleus
FMA:74053-Left malleus
FMA:74865-Keratinized epithelium of tongue
FMA:74871-Mucosa of dorsum of tongue
FMA:74872-Mucosa of ventrum of tongue
FMA:74873-Lamina propria of dorsum of tongue
FMA:74874-Lamina propria of ventrum of tongue
FMA:74907-Submucosa of ventrum of tongue
FMA:74908-Parakeratinized epithelium of tongue
FMA:7495-Dento-alveolar joint
FMA:75652-Set of transverse palatine folds
FMA:75779-Mandibular symphysis
FMA:75801-Olfactory gland
FMA:75866-Trunk of right internal carotid artery
FMA:75867-Trunk of left internal carotid artery
FMA:76869-Premaxilla
FMA:77231-Incisive bone
FMA:77273-Sublingual caruncle
FMA:77702-Mucosa of right middle ear
FMA:77703-Mucosa of left middle ear
FMA:79871-Ductus arteriosus
FMA:83092-Lumen of left common carotid artery
FMA:84262-Cephalic part of common carotid artery
FMA:84263-Cephalic part of right common carotid artery
FMA:84264-Cervical part of right common carotid artery
FMA:84265-Cephalic part of left common carotid artery
FMA:84962-Right orbital cavity
FMA:84963-Left orbital cavity
FMA:85628-Wall of trunk of common carotid artery
FMA:85663-Wall of trunk of anterior cerebellar artery
FMA:86081-Trunk of anterior cerebellar artery
FMA:86082-Trunk of right anterior cerebellar artery
FMA:86083-Trunk of left anterior cerebellar artery
FMA:9609-Tonsil
FMA:9610-Palatine tonsil
FMA:9615-Cricoid cartilage
FMA:9710-Vomer
FMA:9711-Maxilla
