# Supplementary material for: Uberon, an integrative multi-species anatomy ontology
Source: Genome Biol. 2012 Jan 31;13(1):R5. doi: 10.1186/gb-2012-13-1-r5 (PMC3334586; doi:10.1186/gb-2012-13-1-r5)
Supplement: Additional file 4 — Supplemental Table 4. Table of all classes in MA (mouse) whose instances develop from the pharyngeal arches. [file gb-2012-13-1-r5-S4.TXT]

MA:0000260-external acoustic meatus
MA:0000318-viscerocranium
MA:0000347-tongue
MA:0000348-tooth
MA:0000349-incisor
MA:0000350-molar
MA:0000475-arch of aorta
MA:0000775-palatine tonsil
MA:0000919-upper lip
MA:0000921-lower lip
MA:0001215-incus
MA:0001216-malleus
MA:0001234-external acoustic meatus cartilaginous part
MA:0001235-external acoustic meatus osseus part
MA:0001482-viscerocranium bone
MA:0001483-ethmoid bone
MA:0001484-hyoid bone
MA:0001486-lacrimal bone
MA:0001487-mandible
MA:0001488-mandible petrous part
MA:0001489-mandible squamous part
MA:0001490-symphysis menti
MA:0001491-maxilla
MA:0001492-maxilla alveolar process
MA:0001493-premaxilla
MA:0001494-nasal bone
MA:0001495-palatine bone
MA:0001496-vomer bone
MA:0001497-zygomatic bone
MA:0001499-gomphosis
MA:0001577-lip philtrum
MA:0001580-meckel's cartilage
MA:0001581-palatal shelf
MA:0001583-primary palate
MA:0001590-intermolar eminence
MA:0001591-taste bud
MA:0001592-tongue epithelium
MA:0001593-tongue papilla
MA:0001594-circumvallate papilla
MA:0001595-fungiform papilla
MA:0001596-tongue skeletal muscle
MA:0001597-dental lamina
MA:0001598-dental papilla
MA:0001599-dental pulp
MA:0001600-lower jaw incisor
MA:0001601-upper jaw incisor
MA:0001602-lower jaw molar
MA:0001603-upper jaw molar
MA:0001604-tooth enamel organ
MA:0001759-arytenoid cartilage
MA:0001760-apex of arytenoid
MA:0001761-base of arytenoid
MA:0001762-cricoid cartilage
MA:0001764-thyroid cartilage
MA:0001905-jaw
MA:0001906-lower jaw
MA:0001907-lower jaw tooth
MA:0001908-upper jaw
MA:0001909-upper jaw tooth
MA:0001916-artery of lower lip
MA:0001917-artery of upper lip
MA:0001919-maxillary artery
MA:0001926-common carotid artery
MA:0001927-left common carotid artery
MA:0001928-right common carotid artery
MA:0001929-external carotid artery
MA:0001930-internal carotid artery
MA:0001947-ductus arteriosis
MA:0001949-ethmoidal artery
MA:0001969-hyoid artery
MA:0001977-infraorbital artery
MA:0002023-posterior communicating artery
MA:0002044-stapedial artery
MA:0002253-vein of lower lip
MA:0002255-vein of upper lip
MA:0002296-extrinsic tongue muscle
MA:0002307-genioglossus
MA:0002317-hyoglossus
MA:0002327-intrinsic tongue muscle
MA:0002328-intrinsic tongue muscle transverse component
MA:0002329-intrinsic tongue muscle vertical component
MA:0002387-styloglossus
MA:0002412-soft palate
MA:0002476-palate
MA:0002477-hard palate
MA:0002540-tooth substance
MA:0002541-cementum
MA:0002542-dentin
MA:0002543-enamel
MA:0002678-filiform papilla
MA:0002679-foliate papilla
MA:0002786-tongue squamous epithelium
MA:0002787-tongue keratinized epithelium
MA:0002792-tooth cavity
MA:0002812-zygomatic bone temporal process
MA:0002815-mandible ramus
MA:0002816-mandible condylar process
MA:0002817-mandible head
MA:0002818-mandible neck
MA:0002819-mandible coronoid process
MA:0002820-mandible temporal crest
MA:0002873-mandible angular process
MA:0002898-cribriform plate
MA:0002958-hyoid bone body
MA:0002959-hyoid bone greater horn
MA:0002960-hyoid bone lesser horn
MA:0002985-manubrium mallei
MA:0002987-malleus head
MA:0002988-malleus neck
MA:0002994-malleus process brevis
