# Supplementary material for: Uberon, an integrative multi-species anatomy ontology
Source: Genome Biol. 2012 Jan 31;13(1):R5. doi: 10.1186/gb-2012-13-1-r5 (PMC3334586; doi:10.1186/gb-2012-13-1-r5)
Supplement: Additional file 5 — Supplemental Table 5. Table showing list of issue tracker items deriving from consistency checks performed using Uberon. [file gb-2012-13-1-r5-S5.XLSX]

## Sheet: Sheet1
Ontology	issue	class	link
GO	definition	raphe nuclei	https://sourceforge.net/tracker/?func=detail&aid=3248146&group_id=36855&atid=440764
GO	graph	upper level	https://sourceforge.net/tracker/?func=detail&aid=3165107&group_id=36855&atid=440764
GO	synonyms	nephron	https://sourceforge.net/tracker/?func=detail&aid=3031362&group_id=36855&atid=440764
GO	definition	pontine nucleus	https://sourceforge.net/tracker/?func=detail&aid=3133936&group_id=36855&atid=440764
GO	naming conventions	renal pyramid	https://sourceforge.net/tracker/?func=detail&aid=3004941&group_id=36855&atid=440764
GO	restructuring	gut	https://sourceforge.net/tracker/?func=detail&aid=2991587&group_id=36855&atid=440764
GO	synonyms	bursa	https://sourceforge.net/tracker/?func=detail&aid=2945344&group_id=36855&atid=440764
GO	definition	tongue	https://sourceforge.net/tracker/?func=detail&aid=2892314&group_id=36855&atid=440764
GO	synonyms	atrioventricular node	https://sourceforge.net/tracker/?func=detail&aid=2882589&group_id=36855&atid=440764
GO	definition	blood-brain barrier	https://sourceforge.net/tracker/?func=detail&aid=2739080&group_id=36855&atid=440764
GO	synonyms	hypophysis	https://sourceforge.net/tracker/?func=detail&aid=2059033&group_id=36855&atid=440764
GO	graph	brain nuclei	https://sourceforge.net/tracker/?func=detail&aid=2011117&group_id=36855&atid=440764
GO	graph	aorta	https://sourceforge.net/tracker/?func=detail&aid=3316981&group_id=36855&atid=440764
GO	definition	oviduct	https://sourceforge.net/tracker/?func=detail&aid=3293337&group_id=36855&atid=440764
GO	definition	muscle organ	https://sourceforge.net/tracker/index.php?func=detail&aid=2801266&group_id=36855&atid=440764
GO	synonyms	optic fissure	https://sourceforge.net/tracker/?func=detail&atid=440764&aid=3083162&group_id=36855
GO	synonyms	proximal convoluted tubule segment	https://sourceforge.net/tracker/?func=detail&atid=440764&aid=3298740&group_id=36855]
GO	restructure/syns	hippocampus	https://sourceforge.net/tracker/?func=detail&aid=3413066&group_id=36855&atid=440764
GO	structure	vestibular nuclei	https://sourceforge.net/tracker/?func=detail&aid=3413105&group_id=36855&atid=440764
GO	structure	reticular formation	https://sourceforge.net/tracker/?func=detail&aid=3413098&group_id=36855&atid=440764
GO	structure	limbs	https://sourceforge.net/tracker/?func=detail&aid=3413127&group_id=36855&atid=440764
GO	structure	limbs	https://sourceforge.net/tracker/?func=detail&aid=3413125&group_id=36855&atid=440764
GO	structure	embryonic head	https://sourceforge.net/tracker/?func=detail&aid=3413132&group_id=36855&atid=440764
				ABA
MA	definition	skull	https://sourceforge.net/tracker/?func=detail&aid=2962656&group_id=76834&atid=1205376
MA	inconsistencies	brain	https://sourceforge.net/tracker/?func=detail&aid=3291162&group_id=76834&atid=1205376
MA	graph	inguinal gland	https://sourceforge.net/tracker/?func=detail&aid=3316534&group_id=76834&atid=1205376
MA	synonyms	periaqueductal grey	https://sourceforge.net/tracker/?func=detail&aid=3209233&group_id=76834&atid=1205376
MA	merge	xiphoid cartilage	https://sourceforge.net/tracker/?func=detail&aid=3153001&group_id=76834&atid=1205376
MA	new terms	lymph node germinal center	https://sourceforge.net/tracker/?func=detail&aid=3137981&group_id=76834&atid=1205376	see also FMA
MA	misspelling	palmar artery	https://sourceforge.net/tracker/?func=detail&aid=3133855&group_id=76834&atid=1205376
MA	definition	axial skeleton	https://sourceforge.net/tracker/?func=detail&aid=2983977&group_id=76834&atid=1205376
MA	graph	hair follicle	https://sourceforge.net/tracker/?func=detail&aid=3213510&group_id=76834&atid=1205376
MA	merge	testicular veins	https://sourceforge.net/tracker/?func=detail&aid=3220553&group_id=76834&atid=1205376
FMA	graph	hyaloid canal	https://sourceforge.net/tracker/?func=detail&aid=3126167&group_id=76834&atid=974957
FMA	graph	mesangium	https://sourceforge.net/tracker/?func=detail&aid=3011915&group_id=76834&atid=974957
FMA	definition	axial skeleton	https://sourceforge.net/tracker/?func=detail&aid=2983975&group_id=76834&atid=974957
FMA	synonym	Recihert's membrane	https://sourceforge.net/tracker/?func=detail&aid=2956371&group_id=76834&atid=974957
FMA	graph/definition	bone of phalanx of toe	https://sourceforge.net/tracker/?func=detail&aid=2889147&group_id=76834&atid=974957
FMA	graph	proximal phalanx of thumb	https://sourceforge.net/tracker/?func=detail&aid=2874255&group_id=76834&atid=974957
FMA	graph	epiphysis	https://sourceforge.net/tracker/?func=detail&aid=2874246&group_id=76834&atid=974957
FMA	graph	Promontory of tympanic cavity	https://sourceforge.net/tracker/?func=detail&aid=2049062&group_id=76834&atid=974957
FMA	graph	Multiple terms	https://sourceforge.net/tracker/?func=detail&aid=1756497&group_id=76834&atid=974957
ZFA	graph	disjointness violation	https://sourceforge.net/tracker/?func=detail&aid=3409726&group_id=76834&atid=994726
ZFA	graph	white matter	https://sourceforge.net/tracker/?func=detail&aid=3212498&group_id=76834&atid=994726
WBbt	term requests		https://sourceforge.net/tracker/?func=detail&aid=2821654&group_id=76834&atid=1069773
obo-anatomy		limb girdles	https://groups.google.com/forum/#!msg/obo-anatomy/h4R4xKmINrw/PLyJM-h2RcsJ
Uberon		spleen	https://github.com/cmungall/uberon/issues/1	CL
Uberon		peripheral lymbph node	https://github.com/cmungall/uberon/issues/4	CL
Uberon		superficial cervical lymph node	https://github.com/cmungall/uberon/issues/5	CL
Uberon		spleen	https://github.com/cmungall/uberon/issues/6	CL
Uberon		lymph node	https://github.com/cmungall/uberon/issues/7	CL
Uberon		parenchyma	https://github.com/cmungall/uberon/issues/8	CL
Uberon		blood	https://github.com/cmungall/uberon/issues/9	CL
Uberon		various	https://github.com/cmungall/uberon/issues/12	EHDAA2
Uberon		bruch membrame	https://github.com/cmungall/uberon/issues/14
Uberon		posterior limitaing lamina	https://github.com/cmungall/uberon/issues/15	MA
Uberon		putamen	https://github.com/cmungall/uberon/issues/16	FMA
Uberon		rectum	https://github.com/cmungall/uberon/issues/17	FMA
Uberon		orifice	https://github.com/cmungall/uberon/issues/18	FMA
Uberon		colon	https://github.com/cmungall/uberon/issues/19
Uberon		nail plate	https://github.com/cmungall/uberon/issues/20	GO
Uberon		periodontol ligament	https://github.com/cmungall/uberon/issues/21	CL
Uberon		limb bud	https://github.com/cmungall/uberon/issues/22	MA
Uberon		connective tissue	https://github.com/cmungall/uberon/issues/23	VAO
Uberon		surface structure	https://github.com/cmungall/uberon/issues/24	VAO
Uberon		notochord	https://github.com/cmungall/uberon/issues/25	VAO
Uberon		periochodrium	https://github.com/cmungall/uberon/issues/26	VAO
Uberon		bone tissue	https://github.com/cmungall/uberon/issues/27	VAO
Uberon		kidney	https://github.com/cmungall/uberon/issues/28	VAO
Uberon		connective tissue	https://github.com/cmungall/uberon/issues/23	VAO
